# Supplementary material for: 4,4,5,5-Tetra­methyl-2-(3,4,5-trimethoxy­phen­yl)imidazolidine-1-oxyl 3-oxide
Source: Acta Crystallogr Sect E Struct Rep Online. 2009 Aug 8;65(Pt 9):o2090. doi: 10.1107/S1600536809029274 (PMC2969929; doi:10.1107/S1600536809029274)
Supplement: Supplementary file 2 [file e-65-o2090-Isup2.hkl]

# 
# h,k,l, Fc-squared, Fo-squared, sigma(Fo-squared) and status flag 
# 
data_I
_shelx_title ' xb3091 in Pbca' 
_shelx_refln_list_code          4 
_shelx_F_calc_maximum      346.38 
_exptl_crystal_F_000      1384.00 
_reflns_d_resolution_high  0.8379 
 
loop_ 
 _symmetry_equiv_pos_as_xyz 
 'x, y, z' 
 '-x+1/2, -y, z+1/2' 
 '-x, y+1/2, -z+1/2' 
 'x+1/2, -y+1/2, -z' 
 '-x, -y, -z' 
 'x-1/2, y, -z-1/2' 
 'x, -y-1/2, z-1/2' 
 '-x-1/2, y-1/2, z' 
 
_cell_length_a    20.6230 
_cell_length_b     7.2168 
_cell_length_c    22.8312 
_cell_angle_alpha  90.000 
_cell_angle_beta   90.000 
_cell_angle_gamma  90.000 
 
_shelx_F_squared_multiplier     1.000 
 
loop_ 
 _refln_index_h 
 _refln_index_k 
 _refln_index_l 
 _refln_F_squared_calc 
 _refln_F_squared_meas 
 _refln_F_squared_sigma 
 _refln_observed_status 
   2   0   0     5703.83     4049.47     73.29 o 
   4   0   0   119976.14   143393.39   6903.17 o 
   6   0   0      816.72      681.19     14.01 o 
   8   0   0        4.02       19.55      7.43 o 
  10   0   0     5125.73     5155.66    108.13 o 
  12   0   0      793.71      862.91     26.77 o 
  14   0   0      250.56      230.87     17.60 o 
  16   0   0      161.68      168.58     46.37 o 
  18   0   0     1025.79     1212.07     54.72 o 
  20   0   0       38.66       28.53     36.85 o 
  22   0   0       26.42      -10.70     46.36 o 
  24   0   0        2.19      -34.47     49.93 o 
   2   1   0     3526.35     3433.30     35.11 o 
   4   1   0    78053.88    90449.72   2396.18 o 
   6   1   0    23283.48    23516.10    195.22 o 
   8   1   0     1230.66     1395.70     17.37 o 
  10   1   0     1070.20     1112.96     28.77 o 
  12   1   0      704.96      725.42     58.07 o 
  14   1   0     1989.66     2225.29     33.16 o 
  16   1   0      178.49      187.23     16.69 o 
  18   1   0       18.94       31.26     22.65 o 
  20   1   0       17.95       29.44     26.39 o 
  22   1   0       14.01        9.87     30.60 o 
  24   1   0       23.11      -15.93     36.73 o 
   0   2   0      364.33      302.01      9.43 o 
   2   2   0    14990.28    14756.81    195.31 o 
   4   2   0     9215.61     9193.57     79.17 o 
   6   2   0     2575.55     2589.71     30.42 o 
   8   2   0       67.24       67.30      8.30 o 
  10   2   0     2770.96     2898.33     32.25 o 
  12   2   0      174.12      214.60     10.88 o 
  14   2   0      588.15      663.00     16.84 o 
  16   2   0      211.51      206.58     18.45 o 
  18   2   0      626.78      611.57     26.07 o 
  20   2   0      252.91      244.90     29.76 o 
  22   2   0       79.30       58.06     33.20 o 
   2   3   0     1412.10     1507.69     19.06 o 
   4   3   0      272.67      306.31     11.17 o 
   6   3   0    11518.71    11625.63    116.77 o 
   8   3   0       22.52       16.60      9.18 o 
  10   3   0      503.24      545.54     15.30 o 
  12   3   0      955.73     1038.10     20.46 o 
  14   3   0       14.44       18.42     15.21 o 
  16   3   0       29.56       13.08     16.21 o 
  18   3   0      155.29      123.02     21.17 o 
  20   3   0       17.29       44.47     31.91 o 
  22   3   0       34.05       17.83     46.36 o 
   0   4   0       30.65       80.13     16.64 o 
   2   4   0       97.58      129.84      9.87 o 
   4   4   0      415.29      392.91     36.90 o 
   6   4   0       10.08       15.71      9.29 o 
   8   4   0      354.23      359.31     14.21 o 
  10   4   0      269.70      312.89     15.87 o 
  12   4   0        9.93       20.08     12.80 o 
  14   4   0      156.24      164.61     24.79 o 
  16   4   0      286.85      252.18     30.32 o 
  18   4   0        0.16        4.54     27.70 o 
  20   4   0      129.03      163.90     33.50 o 
   2   5   0      611.62      631.01     29.50 o 
   4   5   0       92.73       87.52     14.86 o 
   6   5   0     1312.58     1243.85     90.42 o 
   8   5   0       43.41       29.67     19.74 o 
  10   5   0       70.71       52.92     19.42 o 
  12   5   0       90.87       69.23     25.18 o 
  14   5   0       16.63       13.82     25.63 o 
  16   5   0       16.47        3.32     28.08 o 
  18   5   0       39.08       48.54     34.19 o 
  20   5   0        3.38        7.96     37.91 o 
   0   6   0       76.43      160.49     34.48 o 
   2   6   0        0.19        6.76     23.86 o 
   4   6   0        0.12      -14.17     17.55 o 
   6   6   0        5.78       -2.09     23.95 o 
   8   6   0        1.29       19.02     24.38 o 
  10   6   0       18.47       26.98     21.33 o 
  12   6   0      316.79      299.62     46.37 o 
  14   6   0        0.13       -0.03     28.99 o 
  16   6   0       29.88       16.66     32.29 o 
   2   7   0       61.06       39.21     29.76 o 
   4   7   0       81.27       73.11     31.94 o 
   6   7   0       24.43       21.97     28.15 o 
   8   7   0      204.82      238.64     30.68 o 
  10   7   0       12.89        1.19     42.80 o 
  12   7   0        9.22       24.90     31.81 o 
  14   7   0        1.41       -6.81     35.68 o 
   0   8   0        8.50       64.19     49.93 o 
   2   8   0        6.41        0.92     36.87 o 
   4   8   0       22.26       11.85     37.23 o 
   6   8   0        0.24       -6.67     35.27 o 
   8   8   0        9.04       20.21     51.12 o 
   1   1   1    16028.16    15685.25    105.92 o 
   2   1   1     6062.60     6126.22     42.82 o 
   3   1   1    11268.10    10848.71    128.16 o 
   4   1   1     9677.81     9765.71    112.38 o 
   5   1   1    12176.04    12263.99     83.98 o 
   6   1   1     6751.27     7000.57     46.17 o 
   7   1   1      184.78      169.52     10.14 o 
   8   1   1     1628.87     1628.62     24.66 o 
   9   1   1     1632.66     1709.36     22.11 o 
  10   1   1      417.07      489.20     10.39 o 
  11   1   1        0.96       -0.48      5.37 o 
  12   1   1        0.27        1.18      5.89 o 
  13   1   1       21.28       14.71      6.53 o 
  14   1   1       16.91        9.39      7.29 o 
  15   1   1       66.98       75.02      9.32 o 
  16   1   1       23.42       28.64      9.74 o 
  17   1   1      103.36      127.78     12.88 o 
  18   1   1       55.35       61.33     14.85 o 
  19   1   1      210.32      227.50     19.38 o 
  20   1   1        3.64       -8.53     17.96 o 
  21   1   1       18.58       17.91     19.99 o 
  22   1   1        7.46        6.99     21.95 o 
  23   1   1       77.53       40.13     23.72 o 
  24   1   1        0.15       13.50     25.37 o 
   0   2   1      315.32      312.73     10.33 o 
   1   2   1     1009.45     1050.84     10.03 o 
   2   2   1     3227.08     3284.00     21.89 o 
   3   2   1     1007.96      998.53      8.92 o 
   4   2   1      495.50      503.32      8.85 o 
   5   2   1      568.43      579.80     10.90 o 
   6   2   1     5354.82     5365.14     49.49 o 
   7   2   1      608.51      700.72      9.85 o 
   8   2   1     4498.80     4687.15     47.64 o 
   9   2   1     1218.74     1122.63     42.42 o 
  10   2   1      367.35      413.50      8.70 o 
  11   2   1     1027.41      983.01     22.47 o 
  12   2   1     4245.44     4546.66     33.03 o 
  13   2   1      157.14      172.66      8.32 o 
  14   2   1        4.61        4.67      8.84 o 
  15   2   1      105.24       94.84     12.36 o 
  16   2   1      623.19      616.81     21.39 o 
  17   2   1       45.21       43.62     12.81 o 
  18   2   1       15.46        8.08     13.45 o 
  19   2   1      155.28      140.99     17.34 o 
  20   2   1        0.69        0.61     19.28 o 
  21   2   1        9.06        3.97     20.12 o 
  22   2   1        4.02       15.09     22.73 o 
  23   2   1        0.00        6.71     23.66 o 
   1   3   1        8.17        2.58      4.71 o 
   2   3   1     4994.48     5039.74     49.84 o 
   3   3   1     2056.52     2402.49     27.55 o 
   4   3   1      109.73      119.03      5.42 o 
   5   3   1       88.88       91.74      5.31 o 
   6   3   1      375.84      395.53      8.23 o 
   7   3   1       73.46      117.53     15.18 o 
   8   3   1      216.76      246.79     13.86 o 
   9   3   1      141.90      155.67      7.29 o 
  10   3   1        3.63        3.28      6.55 o 
  11   3   1      263.52      280.80      9.84 o 
  12   3   1      290.10      308.87     14.41 o 
  13   3   1       17.68       14.86      8.86 o 
  14   3   1       13.13       20.66      9.56 o 
  15   3   1     1556.41     1626.83     37.65 o 
  16   3   1      488.03      472.64     17.99 o 
  17   3   1      124.23      142.14     14.05 o 
  18   3   1       22.80       21.89     15.97 o 
  19   3   1      100.35       97.54     17.99 o 
  20   3   1       10.80       12.13     20.71 o 
  21   3   1       24.10        9.22     31.07 o 
  22   3   1        5.38        4.16     33.62 o 
  23   3   1        2.61        5.94     36.99 o 
   0   4   1     6524.11     7006.28    115.94 o 
   1   4   1      117.20      136.83      9.45 o 
   2   4   1       73.36       48.00      6.75 o 
   3   4   1     1284.78     1289.18     58.98 o 
   4   4   1     1388.07     1485.84     16.07 o 
   5   4   1      502.58      472.38      9.18 o 
   6   4   1      184.00      207.09      8.88 o 
   7   4   1       75.80       97.37      7.87 o 
   8   4   1      107.80      114.32     15.60 o 
   9   4   1     1722.82     1776.52     29.23 o 
  10   4   1       14.62       15.33      8.14 o 
  11   4   1        6.78       10.32      9.65 o 
  12   4   1      119.65       78.42     11.93 o 
  13   4   1      519.84      504.10     15.19 o 
  14   4   1       28.97       20.51     13.64 o 
  15   4   1      292.50      313.75     28.83 o 
  16   4   1        5.74        4.67     18.35 o 
  17   4   1      216.05      233.27     56.01 o 
  18   4   1        9.87        2.65     20.94 o 
  19   4   1       51.97       27.44     21.81 o 
  20   4   1        9.76        8.75     23.40 o 
  21   4   1        1.65       12.19     28.27 o 
   1   5   1      108.67      119.37      8.38 o 
   2   5   1      233.15      222.20     10.03 o 
   3   5   1       39.18       35.73      8.59 o 
   4   5   1      393.19      390.91     12.52 o 
   5   5   1       10.00       12.75      9.59 o 
   6   5   1      538.15      549.93     16.82 o 
   7   5   1        9.21        8.16     11.06 o 
   8   5   1      202.83      178.17     12.84 o 
   9   5   1      425.39      454.79     18.36 o 
  10   5   1       35.37       24.28     13.01 o 
  11   5   1       22.64       15.30     14.74 o 
  12   5   1       16.80       17.04     15.46 o 
  13   5   1      226.25      206.02     22.40 o 
  14   5   1        2.11        0.85     18.22 o 
  15   5   1       24.32       17.96     18.72 o 
  16   5   1        1.18       -5.99     20.35 o 
  17   5   1       77.63       74.50     22.17 o 
  18   5   1       12.24        4.68     23.48 o 
  19   5   1       28.80       25.23     23.54 o 
  20   5   1        0.05      -13.95     25.72 o 
   0   6   1       49.40       61.49     24.33 o 
   1   6   1      139.28      117.27     16.92 o 
   2   6   1        3.99       -3.98     13.64 o 
   3   6   1       77.26       56.59     14.09 o 
   4   6   1       47.43       33.65     13.86 o 
   5   6   1        1.36       -1.04     15.89 o 
   6   6   1      134.76      132.46     17.62 o 
   7   6   1       30.95       26.90     17.22 o 
   8   6   1      216.77      142.92     17.96 o 
   9   6   1        0.01        1.85     15.46 o 
  10   6   1      104.14       70.36     18.85 o 
  11   6   1      174.66      179.48     19.09 o 
  12   6   1       19.89       21.40     23.34 o 
  13   6   1       23.61       30.16     24.24 o 
  14   6   1        5.99        7.78     21.39 o 
  15   6   1       10.34       14.89     22.24 o 
  16   6   1        1.77       -4.11     23.29 o 
  17   6   1       13.07      -10.38     24.79 o 
   1   7   1        5.11        2.26     20.17 o 
   2   7   1        0.01       -6.88     20.14 o 
   3   7   1        7.43       -1.82     20.06 o 
   4   7   1       22.61       17.75     20.29 o 
   5   7   1       80.91       78.14     20.64 o 
   6   7   1        1.78        0.22     20.57 o 
   7   7   1       64.29       69.94     20.92 o 
   8   7   1        5.08        6.97     20.45 o 
   9   7   1       22.74       13.97     20.62 o 
  10   7   1        0.00       -0.25     30.23 o 
  11   7   1        4.28       -8.12     24.91 o 
  12   7   1        0.25        0.06     26.83 o 
  13   7   1        1.56       10.09     24.22 o 
  14   7   1        0.49        2.78     24.84 o 
   0   8   1        2.43       12.88     38.24 o 
   1   8   1       15.54       19.21     24.06 o 
   2   8   1       11.50       12.42     25.49 o 
   3   8   1       21.56       12.57     25.19 o 
   4   8   1        1.81        3.12     25.96 o 
   5   8   1        0.48      -13.33     25.90 o 
   6   8   1       18.20       20.92     26.19 o 
   7   8   1        9.31       13.40     29.55 o 
   8   8   1       14.71       29.72     29.97 o 
   9   8   1        0.03        3.87     39.03 o 
   0   0   2    16737.07    15261.21    253.28 o 
   1   0   2     4377.48     4133.90     87.56 o 
   2   0   2      244.48      145.64      8.33 o 
   3   0   2     2442.78     2286.48    284.26 o 
   4   0   2      299.24      234.52      5.93 o 
   5   0   2     2985.16     3190.33    126.12 o 
   6   0   2      659.61      526.08     33.49 o 
   7   0   2      648.65      693.82     22.15 o 
   8   0   2     2408.60     2257.84     32.01 o 
   9   0   2       86.78       75.60     10.67 o 
  10   0   2      674.57      642.69     16.14 o 
  11   0   2      636.47      633.30     13.41 o 
  12   0   2        0.06        0.37      8.37 o 
  13   0   2       16.91       12.46      9.45 o 
  14   0   2      561.60      603.97     15.52 o 
  15   0   2       45.86       55.14     13.34 o 
  16   0   2      280.75      246.91     17.65 o 
  17   0   2       97.35       76.20     16.86 o 
  18   0   2        1.32        9.51     18.29 o 
  19   0   2        3.13       14.80     24.33 o 
  20   0   2      171.27      207.44     28.99 o 
  21   0   2       32.10       14.60     28.15 o 
  22   0   2      298.57      405.55     37.35 o 
  23   0   2        6.13       13.67     32.78 o 
  24   0   2       72.14       37.78     41.61 o 
   1   1   2     6881.65     6744.44     60.88 o 
   2   1   2    24387.81    24788.26    209.67 o 
   3   1   2    17948.59    18431.07    173.61 o 
   4   1   2      282.97      365.60      7.18 o 
   5   1   2     1295.81     1408.92     12.66 o 
   6   1   2     3579.96     3707.72     57.42 o 
   7   1   2     7604.64     8053.16     66.76 o 
   8   1   2      129.84      108.99      5.11 o 
   9   1   2      319.51      317.82      7.95 o 
  10   1   2     1440.92     1574.23     24.91 o 
  11   1   2     1062.30     1142.28     12.92 o 
  12   1   2      424.13      432.86     12.98 o 
  13   1   2        0.08        0.76      6.68 o 
  14   1   2       26.29       18.27      8.11 o 
  15   1   2      131.43      125.36      9.85 o 
  16   1   2       32.03       34.32      9.84 o 
  17   1   2       46.35       34.62     12.09 o 
  18   1   2      622.41      708.77     21.64 o 
  19   1   2      123.89      106.49     16.31 o 
  20   1   2       54.77       45.71     19.43 o 
  21   1   2       17.14        0.63     19.59 o 
  22   1   2       15.39        4.58     21.49 o 
  23   1   2        0.01       11.12     23.00 o 
  24   1   2        3.34        6.07     26.57 o 
   0   2   2     7761.33     8248.41     81.49 o 
   1   2   2      610.31      589.87     14.58 o 
   2   2   2     9333.04     8345.01     50.94 o 
   3   2   2      965.18     1028.92     14.25 o 
   4   2   2     7800.14     7492.69     72.62 o 
   5   2   2     1061.46     1048.90     15.29 o 
   6   2   2     1028.51     1167.19     22.18 o 
   7   2   2       88.33       71.62      8.82 o 
   8   2   2     1371.14     1359.21     23.11 o 
   9   2   2     3773.96     3903.80     71.21 o 
  10   2   2       25.29       11.81      5.77 o 
  11   2   2      789.25      806.59     21.25 o 
  12   2   2     3085.56     3198.91     41.04 o 
  13   2   2      724.64      743.73     18.61 o 
  14   2   2       87.26       93.56      9.43 o 
  15   2   2      297.79      317.49     13.25 o 
  16   2   2       27.94       29.48     10.79 o 
  17   2   2       14.13        2.90     12.46 o 
  18   2   2       52.67       47.17     14.91 o 
  19   2   2       16.95        2.04     16.01 o 
  20   2   2       40.19       21.97     17.67 o 
  21   2   2        1.09       11.29     20.76 o 
  22   2   2       32.68       31.98     26.23 o 
  23   2   2       26.55       34.81     27.58 o 
   1   3   2      997.38     1122.77     22.56 o 
   2   3   2        2.70       -0.31      4.83 o 
   3   3   2        6.59        5.61      4.36 o 
   4   3   2     2530.53     2873.75     25.79 o 
   5   3   2     2059.84     2186.40     33.10 o 
   6   3   2     5086.04     5245.02     37.61 o 
   7   3   2     2519.03     2480.35     25.93 o 
   8   3   2     1271.86     1334.69     14.91 o 
   9   3   2      200.64      217.63     12.59 o 
  10   3   2      393.13      452.04     18.37 o 
  11   3   2      676.76      693.23     18.25 o 
  12   3   2        3.31       -3.58      8.18 o 
  13   3   2      106.77      115.83      9.78 o 
  14   3   2       42.55       31.59      9.47 o 
  15   3   2       15.84        9.04     11.21 o 
  16   3   2     1000.09     1062.52     37.86 o 
  17   3   2      499.07      554.70     44.89 o 
  18   3   2        8.39        8.64     15.78 o 
  19   3   2        1.26       -1.53     19.15 o 
  20   3   2       28.72        4.34     19.77 o 
  21   3   2      164.71      121.47     22.71 o 
  22   3   2        9.60       -8.20     34.04 o 
  23   3   2        3.16       14.92     36.56 o 
   0   4   2     6027.98     6691.14     62.83 o 
   1   4   2      105.80      105.31      6.81 o 
   2   4   2      657.48      615.88     16.88 o 
   3   4   2      650.47      652.43     10.94 o 
   4   4   2       36.61       33.36      6.03 o 
   5   4   2       28.51       34.90      6.35 o 
   6   4   2       68.49       71.49      7.29 o 
   7   4   2      150.11      137.99     12.02 o 
   8   4   2      139.91      130.23      8.95 o 
   9   4   2      493.62      480.42     12.12 o 
  10   4   2       34.12       22.80      9.27 o 
  11   4   2      388.49      379.68     17.56 o 
  12   4   2      129.31      108.31     12.52 o 
  13   4   2      231.02      216.89     17.65 o 
  14   4   2       74.60       74.72     14.17 o 
  15   4   2       28.79        4.90     14.48 o 
  16   4   2       35.26       24.11     15.34 o 
  17   4   2       11.53       19.38     18.72 o 
  18   4   2       13.32       15.08     20.60 o 
  19   4   2        2.69       -5.97     21.75 o 
  20   4   2       58.22       29.03     27.43 o 
  21   4   2       52.34       23.42     28.27 o 
   1   5   2      256.84      263.88     10.69 o 
   2   5   2      423.77      441.87     16.67 o 
   3   5   2       24.89       14.60      9.27 o 
   4   5   2      413.80      479.39     18.35 o 
   5   5   2        0.47        2.58      9.86 o 
   6   5   2       80.08       64.80     10.26 o 
   7   5   2        0.75        4.52     10.28 o 
   8   5   2      199.24      240.49     13.17 o 
   9   5   2      117.76      117.33     12.97 o 
  10   5   2       21.81       14.51     14.14 o 
  11   5   2       22.71       26.58     15.07 o 
  12   5   2      143.23      120.91     16.67 o 
  13   5   2      193.11      168.10     22.15 o 
  14   5   2      128.47      128.94     23.67 o 
  15   5   2        0.07        3.07     19.41 o 
  16   5   2       13.86       16.49     20.77 o 
  17   5   2        1.47       -0.79     21.50 o 
  18   5   2        1.89        0.84     22.43 o 
  19   5   2       15.98        0.76     24.31 o 
   0   6   2      262.82      349.80     20.80 o 
   1   6   2        2.90       16.80     13.64 o 
   2   6   2       46.55       41.58     14.07 o 
   3   6   2       20.90       15.93     14.22 o 
   4   6   2        1.63       -1.30     13.82 o 
   5   6   2        0.03        0.21     14.32 o 
   6   6   2        9.45        5.17     16.43 o 
   7   6   2       47.01       37.45     17.19 o 
   8   6   2        4.55        0.66     13.93 o 
   9   6   2        0.43       -6.22     16.84 o 
  10   6   2       97.91      107.40     17.90 o 
  11   6   2       29.52        7.07     16.69 o 
  12   6   2        0.74        5.37     21.25 o 
  13   6   2      107.25       86.83     24.69 o 
  14   6   2        4.49        0.30     24.82 o 
  15   6   2        9.14       -5.12     22.37 o 
  16   6   2        7.98       13.78     23.58 o 
  17   6   2        3.53        5.95     25.24 o 
   1   7   2        6.09       -1.95     20.36 o 
   2   7   2        0.99        4.40     19.96 o 
   3   7   2       56.48       46.53     20.35 o 
   4   7   2        7.33       12.19     20.21 o 
   5   7   2       15.67       23.98     20.89 o 
   6   7   2        2.55        5.49     20.73 o 
   7   7   2        0.92        7.36     18.23 o 
   8   7   2       19.98       15.29     24.00 o 
   9   7   2        0.03       -4.10     21.03 o 
  10   7   2        2.66        7.90     19.91 o 
  11   7   2        7.14        3.59     25.34 o 
  12   7   2       24.70       28.72     26.99 o 
  13   7   2        3.06       -7.96     27.91 o 
  14   7   2        9.37       13.90     25.15 o 
   0   8   2       13.99       43.39     35.31 o 
   1   8   2       71.85       65.86     25.96 o 
   2   8   2        2.66        3.43     24.48 o 
   3   8   2        1.56      -10.72     25.18 o 
   4   8   2        2.94        5.16     25.93 o 
   5   8   2        0.88       18.41     26.56 o 
   6   8   2        0.27       17.16     26.39 o 
   7   8   2        5.87       -3.33     29.67 o 
   8   8   2       21.77        0.28     20.78 o 
   1   1   3      222.17      236.26      5.35 o 
   2   1   3     4339.73     3850.68     70.93 o 
   3   1   3     6317.78     5946.40     78.19 o 
   4   1   3     8539.25     8049.13    118.82 o 
   5   1   3    22777.42    21744.21    352.01 o 
   6   1   3     4021.33     3523.03     56.37 o 
   7   1   3       66.85       77.60      5.29 o 
   8   1   3      495.24      496.85      7.68 o 
   9   1   3     1793.09     1834.57     16.20 o 
  10   1   3     1335.73     1220.07     13.39 o 
  11   1   3      117.54      127.76      6.74 o 
  12   1   3       79.75       94.73      6.51 o 
  13   1   3       81.51       99.35      8.12 o 
  14   1   3      191.24      179.25      9.41 o 
  15   1   3        9.01       14.00      9.07 o 
  16   1   3      345.25      353.87     15.53 o 
  17   1   3       15.37       16.10     11.70 o 
  18   1   3       11.20       10.59     12.76 o 
  19   1   3      284.57      342.20     18.36 o 
  20   1   3       13.79       17.58     17.08 o 
  21   1   3       44.29       46.55     20.75 o 
  22   1   3        2.06       -6.35     21.48 o 
  23   1   3      145.88      142.48     24.58 o 
  24   1   3        2.17       -0.37     25.81 o 
   0   2   3     5145.59     5197.47     70.39 o 
   1   2   3     2554.04     2485.59     21.71 o 
   2   2   3     1003.89      993.49     15.80 o 
   3   2   3     2730.83     2479.74     38.91 o 
   4   2   3      132.80      136.76     13.48 o 
   5   2   3        1.44        6.04      3.70 o 
   6   2   3      177.22      195.06      6.91 o 
   7   2   3     2673.11     2670.74     29.57 o 
   8   2   3      149.23      161.46      6.52 o 
   9   2   3     5383.27     5577.63     43.98 o 
  10   2   3     1895.98     1807.39     17.58 o 
  11   2   3       37.49       45.79      6.57 o 
  12   2   3      260.22      300.16      9.46 o 
  13   2   3      822.71      935.10     26.56 o 
  14   2   3     1415.59     1393.55     28.65 o 
  15   2   3       63.05       43.92      9.85 o 
  16   2   3       22.11       22.00     10.66 o 
  17   2   3       52.10       51.79     14.07 o 
  18   2   3       18.72        1.47     14.94 o 
  19   2   3      108.29       90.79     16.84 o 
  20   2   3       23.11       28.46     18.13 o 
  21   2   3       86.39       70.65     21.47 o 
  22   2   3        2.04        5.97     24.47 o 
  23   2   3       23.22       13.90     29.90 o 
   1   3   3       62.59       51.46      7.93 o 
   2   3   3      953.09     1091.59     23.06 o 
   3   3   3     1571.67     1517.34     37.20 o 
   4   3   3      227.78      205.62      9.77 o 
   5   3   3      189.58      146.30      8.04 o 
   6   3   3     2560.06     2850.21     46.78 o 
   7   3   3      221.78      254.14     11.56 o 
   8   3   3      351.16      349.54      8.26 o 
   9   3   3      212.06      214.58     12.10 o 
  10   3   3      119.48       93.93      7.26 o 
  11   3   3      189.37      160.93     19.26 o 
  12   3   3       46.37       25.24      8.76 o 
  13   3   3       17.07       16.40      9.39 o 
  14   3   3     1434.80     1584.59     42.16 o 
  15   3   3       79.02       57.39     11.69 o 
  16   3   3      181.76      186.89     20.35 o 
  17   3   3      175.55      162.33     15.60 o 
  18   3   3      958.79     1071.46     73.30 o 
  19   3   3        6.33        1.98     19.40 o 
  20   3   3      117.23       84.82     21.73 o 
  21   3   3        0.24       -2.39     21.90 o 
  22   3   3       35.27        6.23     24.32 o 
   0   4   3       16.35       20.34      8.68 o 
   1   4   3      265.51      297.05      8.08 o 
   2   4   3      350.45      421.01     12.14 o 
   3   4   3       44.43       54.24      6.72 o 
   4   4   3      160.39      177.42      7.14 o 
   5   4   3      232.94      194.50     11.83 o 
   6   4   3       32.97       28.30      8.27 o 
   7   4   3       72.15       70.91      8.15 o 
   8   4   3        7.33        4.38      7.99 o 
   9   4   3       37.61       30.59      8.80 o 
  10   4   3      105.67       89.13     11.19 o 
  11   4   3       33.42       24.69     10.86 o 
  12   4   3        4.66       -0.06     11.59 o 
  13   4   3      200.90      190.89     13.85 o 
  14   4   3       63.39       44.05     13.71 o 
  15   4   3       28.26        8.57     14.77 o 
  16   4   3       35.82       30.39     15.56 o 
  17   4   3       20.25        4.52     16.59 o 
  18   4   3        1.93        3.15     19.98 o 
  19   4   3        2.87        1.59     24.93 o 
  20   4   3       13.14        6.25     27.26 o 
  21   4   3        6.28       13.53     28.95 o 
   1   5   3        1.88       12.75      9.63 o 
   2   5   3      160.37      168.20     10.09 o 
   3   5   3      667.52      727.48     18.26 o 
   4   5   3      234.46      236.35     10.88 o 
   5   5   3       76.25       83.45     10.35 o 
   6   5   3       88.33       64.11     10.72 o 
   7   5   3      275.69      283.37     13.36 o 
   8   5   3      162.75      173.14     12.85 o 
   9   5   3        0.98       -0.55     11.92 o 
  10   5   3      101.48      108.04     13.68 o 
  11   5   3      121.87      121.48     14.64 o 
  12   5   3       16.39       26.01     16.04 o 
  13   5   3       47.78       30.82     16.64 o 
  14   5   3        0.24        9.51     21.90 o 
  15   5   3      118.73      103.69     20.51 o 
  16   5   3       10.80        1.06     20.61 o 
  17   5   3        0.16        4.81     21.32 o 
  18   5   3        6.87       -2.67     22.88 o 
  19   5   3        0.71       -2.51     24.35 o 
   0   6   3      540.25      596.94     40.93 o 
   1   6   3       57.97       57.31     12.93 o 
   2   6   3      106.72       87.67     12.96 o 
   3   6   3       45.91       36.85     14.55 o 
   4   6   3      150.22      130.62     13.86 o 
   5   6   3        9.02        7.91     14.49 o 
   6   6   3      169.62      179.46     18.09 o 
   7   6   3      213.19      209.81     18.39 o 
   8   6   3       83.62       87.22     16.29 o 
   9   6   3        5.72        8.45     15.75 o 
  10   6   3        3.09        9.55     16.65 o 
  11   6   3      474.36      488.52     24.32 o 
  12   6   3       64.36       78.70     23.85 o 
  13   6   3        1.94       11.67     23.32 o 
  14   6   3        8.65        5.75     24.43 o 
  15   6   3       17.83       12.18     26.34 o 
  16   6   3        9.48        5.54     24.48 o 
  17   6   3        0.21        1.63     24.64 o 
   1   7   3       29.71       18.11     20.57 o 
   2   7   3       23.61       36.71     20.41 o 
   3   7   3        0.11       -3.30     19.76 o 
   4   7   3       18.86        4.99     19.91 o 
   5   7   3       33.86       31.88     20.56 o 
   6   7   3       15.67       17.82     18.26 o 
   7   7   3        9.31        3.11     21.21 o 
   8   7   3       26.68       -4.09     17.50 o 
   9   7   3        0.15       -9.13     21.34 o 
  10   7   3       24.17       14.99     22.63 o 
  11   7   3        0.56      -12.99     23.20 o 
  12   7   3        1.21        3.66     26.23 o 
  13   7   3        0.21       -1.14     29.50 o 
  14   7   3        0.86       -4.32     29.28 o 
   0   8   3       20.48       16.18     35.72 o 
   1   8   3        1.51        4.53     24.95 o 
   2   8   3        0.03        2.25     24.95 o 
   3   8   3       14.51       -6.68     25.60 o 
   4   8   3       10.68        8.42     25.34 o 
   5   8   3        0.49      -18.93     26.82 o 
   6   8   3        1.21        8.26     29.33 o 
   7   8   3       44.31       31.54     30.06 o 
   8   8   3       12.40       32.54     22.68 o 
   0   0   4     1232.14      923.91     32.78 o 
   1   0   4    25397.46    25185.71    425.19 o 
   2   0   4     7572.58     6519.10    120.86 o 
   3   0   4    26566.39    24821.61    493.38 o 
   4   0   4      845.22      750.95     17.76 o 
   5   0   4      112.86       82.40      7.48 o 
   6   0   4      637.53      805.18     42.83 o 
   7   0   4      204.18      282.36     25.63 o 
   8   0   4        9.81        8.05      6.30 o 
   9   0   4      108.72       87.40      9.78 o 
  10   0   4      189.83      190.39     14.93 o 
  11   0   4      220.04      254.75     10.73 o 
  12   0   4      728.42      706.17     28.09 o 
  13   0   4       61.95       69.19     10.47 o 
  14   0   4      483.17      506.61     27.74 o 
  15   0   4      200.70      166.17     26.13 o 
  16   0   4      897.74      878.89     24.45 o 
  17   0   4       36.48       32.30     16.44 o 
  18   0   4      406.79      448.56     33.28 o 
  19   0   4      100.30       92.51     21.13 o 
  20   0   4       90.36       80.47     27.31 o 
  21   0   4      185.92      219.40     31.91 o 
  22   0   4      462.87      526.92     61.24 o 
  23   0   4       20.44       53.71     35.04 o 
  24   0   4        0.51      -10.54     37.58 o 
   1   1   4     6329.87     5985.26     62.57 o 
   2   1   4      578.23      482.92      8.91 o 
   3   1   4      134.74      155.49      6.19 o 
   4   1   4    11336.66    10884.09    128.18 o 
   5   1   4      997.21      849.97     14.44 o 
   6   1   4        0.82        2.15      3.95 o 
   7   1   4     1089.61     1072.50     13.39 o 
   8   1   4     2572.54     2558.36     22.47 o 
   9   1   4      196.51      139.19      5.40 o 
  10   1   4      679.01      665.35     12.42 o 
  11   1   4       18.08       12.25      5.36 o 
  12   1   4     2122.33     2132.82     35.71 o 
  13   1   4      289.44      265.63      9.39 o 
  14   1   4      864.53      972.73     15.41 o 
  15   1   4        9.67       11.33      9.75 o 
  16   1   4       43.98       25.11     10.91 o 
  17   1   4      352.15      360.83     15.60 o 
  18   1   4        0.24       -1.63     12.21 o 
  19   1   4       62.23       58.87     15.50 o 
  20   1   4      238.90      264.14     26.02 o 
  21   1   4       69.23       89.80     20.83 o 
  22   1   4       61.82      106.94     23.28 o 
  23   1   4       19.90       25.79     24.32 o 
  24   1   4        9.68       -3.82     26.29 o 
   0   2   4     4579.31     4504.56     68.05 o 
   1   2   4      635.95      601.03     10.24 o 
   2   2   4     6262.20     5717.57     41.97 o 
   3   2   4      122.62      113.41      9.54 o 
   4   2   4      322.87      307.15      8.09 o 
   5   2   4     1615.30     1572.04     16.32 o 
   6   2   4     3055.45     3232.08     26.51 o 
   7   2   4      299.22      384.12     13.73 o 
   8   2   4      113.66      131.51      6.34 o 
   9   2   4      164.50      167.48     10.43 o 
  10   2   4      848.13      857.32     12.72 o 
  11   2   4       43.63       30.23      7.41 o 
  12   2   4      117.22      110.75      8.69 o 
  13   2   4        0.89       -1.70      8.08 o 
  14   2   4       28.69       38.29      9.10 o 
  15   2   4      109.73      106.53     10.38 o 
  16   2   4      254.62      256.14     12.25 o 
  17   2   4        4.83        7.39     12.25 o 
  18   2   4        8.23       15.09     14.74 o 
  19   2   4        4.97        1.87     17.79 o 
  20   2   4      173.91      205.33     49.66 o 
  21   2   4        1.47        4.66     21.34 o 
  22   2   4        0.48        4.08     25.54 o 
  23   2   4       14.28        7.89     27.30 o 
   1   3   4        5.61        4.53      4.37 o 
   2   3   4      239.41      240.38      7.30 o 
   3   3   4      341.12      306.81      7.68 o 
   4   3   4      309.44      308.19      7.51 o 
   5   3   4      136.20      116.90      5.65 o 
   6   3   4     1336.03     1347.88     19.61 o 
   7   3   4      911.91      927.44     19.89 o 
   8   3   4       63.96       76.79      6.49 o 
   9   3   4        0.97       -0.17      6.42 o 
  10   3   4       35.61       43.37      7.96 o 
  11   3   4      452.62      460.10     20.12 o 
  12   3   4        1.19        1.53     10.10 o 
  13   3   4      322.43      335.18     22.72 o 
  14   3   4        4.10       -3.93     11.18 o 
  15   3   4       63.29       58.04     12.17 o 
  16   3   4      716.12      833.32     18.77 o 
  17   3   4       56.66       31.97     15.02 o 
  18   3   4        1.34        1.33     17.63 o 
  19   3   4        1.51        3.56     19.18 o 
  20   3   4       79.14       16.93     20.07 o 
  21   3   4       34.18       16.51     21.87 o 
  22   3   4        3.68        9.98     22.94 o 
   0   4   4       48.97       28.66      7.56 o 
   1   4   4      296.70      325.32      8.29 o 
   2   4   4      110.47      100.69      6.71 o 
   3   4   4       35.71       38.90      7.52 o 
   4   4   4      101.26       84.90      8.85 o 
   5   4   4        9.19        4.30      7.39 o 
   6   4   4      372.46      373.01     15.35 o 
   7   4   4      163.11      162.33      9.04 o 
   8   4   4      177.60      171.35     16.03 o 
   9   4   4       13.78        6.62      9.13 o 
  10   4   4       57.23       42.99     10.65 o 
  11   4   4      186.60      166.69     12.91 o 
  12   4   4       98.86      104.93     12.90 o 
  13   4   4        0.00        5.48     12.61 o 
  14   4   4       14.81        8.34     13.42 o 
  15   4   4      372.09      326.87     16.94 o 
  16   4   4       35.82       19.34     15.32 o 
  17   4   4       31.89       18.73     16.83 o 
  18   4   4       10.39        0.03     17.33 o 
  19   4   4      239.16      277.86     23.97 o 
  20   4   4       41.28       32.60     28.60 o 
  21   4   4        0.03       12.05     28.81 o 
   1   5   4       44.08       50.84      9.28 o 
   2   5   4      573.37      664.98     15.55 o 
   3   5   4       44.44       45.26      9.34 o 
   4   5   4        2.43        5.84      8.96 o 
   5   5   4      208.59      229.34     11.88 o 
   6   5   4      365.45      338.57     12.14 o 
   7   5   4        5.26        2.54      9.48 o 
   8   5   4      161.41      146.17     10.98 o 
   9   5   4       14.82       16.96     11.03 o 
  10   5   4       83.53       60.34     13.51 o 
  11   5   4      100.00       57.86     13.92 o 
  12   5   4       36.89       30.01     14.43 o 
  13   5   4        2.43        5.36     14.52 o 
  14   5   4       99.23       85.13     18.40 o 
  15   5   4       59.58       67.82     23.48 o 
  16   5   4        0.35        8.52     20.44 o 
  17   5   4        4.92        8.19     21.72 o 
  18   5   4        1.17       19.11     23.39 o 
  19   5   4        0.04       12.90     24.00 o 
   0   6   4       91.07       99.32     18.93 o 
   1   6   4      210.68      235.07     14.46 o 
   2   6   4        4.61        4.54     12.49 o 
   3   6   4        0.80       -1.50     11.26 o 
   4   6   4       30.45       34.03     11.90 o 
   5   6   4      253.76      231.33     15.42 o 
   6   6   4       22.86       19.22     13.19 o 
   7   6   4        6.06        0.44     13.42 o 
   8   6   4       12.20       18.98     16.45 o 
   9   6   4        9.46       26.62     16.32 o 
  10   6   4      250.35      216.51     19.32 o 
  11   6   4        7.05       20.02     17.77 o 
  12   6   4       51.21       35.66     19.10 o 
  13   6   4        2.85       -1.83     20.42 o 
  14   6   4       33.69       15.96     25.34 o 
  15   6   4        0.02        4.94     27.30 o 
  16   6   4        3.37       -1.99     23.10 o 
  17   6   4        0.05       -4.08     24.60 o 
   1   7   4      206.27      190.32     32.23 o 
   2   7   4        5.21        3.91     20.70 o 
   3   7   4       77.57       68.47     20.73 o 
   4   7   4      112.10       83.12     18.60 o 
   5   7   4        0.45       -2.63     17.80 o 
   6   7   4       29.26       28.01     18.33 o 
   7   7   4       67.74       65.37     16.96 o 
   8   7   4       16.44       10.66     18.41 o 
   9   7   4        0.65        9.26     22.83 o 
  10   7   4        9.74       -6.83     22.20 o 
  11   7   4        0.67        8.57     24.14 o 
  12   7   4       51.12       71.53     36.56 o 
  13   7   4        0.71        8.75     35.68 o 
   0   8   4      163.94      108.66     42.80 o 
   1   8   4        0.03       11.74     25.61 o 
   2   8   4        6.09       23.55     24.93 o 
   3   8   4        0.70        0.65     24.80 o 
   4   8   4       67.82       80.13     25.70 o 
   5   8   4       20.64       16.60     29.87 o 
   6   8   4        2.90       14.93     28.35 o 
   7   8   4        0.51        0.80     22.07 o 
   8   8   4        0.01        9.45     25.11 o 
   1   1   5      304.99      301.20      5.27 o 
   2   1   5     8503.27     8508.09     52.24 o 
   3   1   5      189.45      164.50      4.08 o 
   4   1   5      162.80      178.49      6.29 o 
   5   1   5     1381.99     1233.42     29.65 o 
   6   1   5     1140.31     1109.59     21.18 o 
   7   1   5     1013.05      946.54     13.02 o 
   8   1   5      393.19      402.88     10.90 o 
   9   1   5       90.34       88.16      9.30 o 
  10   1   5        8.27        2.14      6.04 o 
  11   1   5       28.62       15.62      6.76 o 
  12   1   5      411.33      444.78     11.03 o 
  13   1   5        1.23       -0.48      7.67 o 
  14   1   5      324.60      353.36     17.67 o 
  15   1   5       79.18       91.45     10.47 o 
  16   1   5      355.59      365.69     15.32 o 
  17   1   5       31.08       32.38     12.47 o 
  18   1   5      480.74      477.86     30.38 o 
  19   1   5      123.78      122.83     14.68 o 
  20   1   5       71.06       58.91     17.91 o 
  21   1   5       49.60       29.50     18.62 o 
  22   1   5       26.08       20.56     22.57 o 
  23   1   5       59.86       70.29     41.51 o 
  24   1   5        7.62       14.49     30.14 o 
   0   2   5     3057.10     3037.24     31.92 o 
   1   2   5      276.77      315.44     10.78 o 
   2   2   5       26.74       34.30      3.83 o 
   3   2   5     2307.26     2314.99     35.63 o 
   4   2   5     1151.54     1159.78     19.14 o 
   5   2   5      129.40      120.00      4.55 o 
   6   2   5     2348.81     2098.74     19.86 o 
   7   2   5      235.15      293.55      8.41 o 
   8   2   5      137.32      147.21      5.83 o 
   9   2   5       80.42       78.87      5.49 o 
  10   2   5      565.91      635.36     21.62 o 
  11   2   5     1454.94     1342.84     41.69 o 
  12   2   5       52.18       51.70      8.62 o 
  13   2   5      241.57      232.31     16.04 o 
  14   2   5      112.15       87.52      9.46 o 
  15   2   5      146.76      147.48     10.76 o 
  16   2   5      104.90       92.61     11.91 o 
  17   2   5       59.22       59.23     12.81 o 
  18   2   5        7.85       17.95     15.34 o 
  19   2   5        4.60        1.62     18.06 o 
  20   2   5        4.70       16.78     19.24 o 
  21   2   5       59.66       55.88     21.63 o 
  22   2   5       78.31       71.09     24.09 o 
  23   2   5       20.84        6.93     27.48 o 
   1   3   5        6.39        4.00      4.19 o 
   2   3   5      689.42      636.04     14.20 o 
   3   3   5     4747.52     5001.94     37.67 o 
   4   3   5     1101.26     1147.98     13.60 o 
   5   3   5     4194.95     4239.89     62.89 o 
   6   3   5       46.32       49.67      5.36 o 
   7   3   5      383.39      433.81     15.20 o 
   8   3   5       15.84        9.62      5.82 o 
   9   3   5       54.45       47.52      7.58 o 
  10   3   5      920.36      912.40     22.72 o 
  11   3   5       16.11        3.50      9.36 o 
  12   3   5       64.40       69.47     10.71 o 
  13   3   5        6.89        7.62     11.20 o 
  14   3   5       20.77       14.42     11.60 o 
  15   3   5       23.27       40.06     12.96 o 
  16   3   5      103.12       95.92     14.80 o 
  17   3   5      415.17      448.35     27.71 o 
  18   3   5       10.25        1.14     17.65 o 
  19   3   5        0.10       -7.09     20.00 o 
  20   3   5       29.13       35.01     21.11 o 
  21   3   5      278.40      277.25     25.09 o 
  22   3   5        0.00       -6.88     23.87 o 
   0   4   5      109.88       97.66     10.57 o 
   1   4   5        3.23       -0.17      7.16 o 
   2   4   5        3.61        4.15      6.58 o 
   3   4   5       44.76       43.88      7.17 o 
   4   4   5       71.04       80.72      7.97 o 
   5   4   5      214.50      225.12     10.34 o 
   6   4   5       20.41       15.13      7.88 o 
   7   4   5       39.53       40.43      8.25 o 
   8   4   5      519.95      487.86     12.94 o 
   9   4   5        6.20        6.60      9.45 o 
  10   4   5       10.67       12.61     10.70 o 
  11   4   5       54.89       58.77     11.87 o 
  12   4   5     1959.83     2107.66     39.31 o 
  13   4   5      403.62      478.76     18.39 o 
  14   4   5       47.22       37.69     14.04 o 
  15   4   5       53.78       47.92     14.79 o 
  16   4   5      365.55      370.57     26.71 o 
  17   4   5      198.56      192.55     18.72 o 
  18   4   5       11.48       -4.78     19.63 o 
  19   4   5       11.44       20.36     20.74 o 
  20   4   5       25.50       19.01     22.33 o 
  21   4   5        4.21       -0.23     29.50 o 
   1   5   5        1.29        4.61      9.43 o 
   2   5   5      334.02      367.85     12.05 o 
   3   5   5       16.59       12.30      9.20 o 
   4   5   5       43.82       32.30      9.02 o 
   5   5   5       14.45       16.19      8.91 o 
   6   5   5      349.06      332.79     17.07 o 
   7   5   5      172.27      164.18     11.33 o 
   8   5   5      868.30      872.08     18.35 o 
   9   5   5      169.63      186.51     13.01 o 
  10   5   5       39.63       20.48     13.45 o 
  11   5   5        7.42        4.52     13.87 o 
  12   5   5      110.58       73.02     15.05 o 
  13   5   5      372.36      349.80     18.24 o 
  14   5   5       61.29       96.19     16.41 o 
  15   5   5       31.35       33.21     18.96 o 
  16   5   5       39.07       43.94     25.85 o 
  17   5   5       60.64       44.39     22.53 o 
  18   5   5        7.15        2.74     23.12 o 
  19   5   5       17.49        5.11     27.76 o 
   0   6   5       66.60       63.86     18.41 o 
   1   6   5      153.76      166.34     14.27 o 
   2   6   5      101.53       94.85     13.48 o 
   3   6   5      680.21      737.27     16.58 o 
   4   6   5       80.10       77.35     12.22 o 
   5   6   5       24.93       15.91     11.98 o 
   6   6   5        8.85        1.78     13.38 o 
   7   6   5      287.63      264.18     16.16 o 
   8   6   5        0.19       -1.03     15.33 o 
   9   6   5       17.47        8.83     16.68 o 
  10   6   5       49.58       36.88     17.37 o 
  11   6   5       30.68       36.24     18.26 o 
  12   6   5        4.03       -5.42     19.11 o 
  13   6   5        7.72       -2.26     19.79 o 
  14   6   5        0.02      -10.21     25.06 o 
  15   6   5       24.41       33.04     26.70 o 
  16   6   5        0.83        3.05     27.52 o 
  17   6   5        6.70       15.84     24.72 o 
   1   7   5      112.60      103.22     21.22 o 
   2   7   5       12.21       10.76     18.32 o 
   3   7   5       62.78       47.77     18.74 o 
   4   7   5       12.76       22.46     18.03 o 
   5   7   5      166.30      164.72     19.81 o 
   6   7   5       45.76       75.65     21.67 o 
   7   7   5        0.83       10.72     18.19 o 
   8   7   5       21.20        8.09     18.96 o 
   9   7   5       10.42        4.91     19.82 o 
  10   7   5        0.12       17.10     22.35 o 
  11   7   5        9.01        0.56     24.79 o 
  12   7   5        2.29        2.37     24.81 o 
  13   7   5        2.93        5.99     33.97 o 
   0   8   5        5.05      -14.62     34.82 o 
   1   8   5        7.30       -2.35     25.17 o 
   2   8   5        0.01        6.43     25.82 o 
   3   8   5        4.07        1.19     24.65 o 
   4   8   5       15.32        8.11     28.33 o 
   5   8   5        6.54        9.34     30.36 o 
   6   8   5        2.97        6.86     30.34 o 
   7   8   5        3.67       11.60     23.34 o 
   0   0   6     5082.40     5466.05     74.31 o 
   1   0   6     5877.31     5417.70     75.17 o 
   2   0   6      742.34      935.20     15.25 o 
   3   0   6    10588.94    10050.03     85.76 o 
   4   0   6     2175.61     1909.27     25.30 o 
   5   0   6    12277.29    11705.23    346.39 o 
   6   0   6     1168.80     1216.67     35.35 o 
   7   0   6      214.18      239.70     14.74 o 
   8   0   6     3473.32     3588.75    133.61 o 
   9   0   6     1538.50     1566.97    103.32 o 
  10   0   6       48.95       34.59     10.68 o 
  11   0   6     1623.66     1765.22     87.28 o 
  12   0   6     3030.68     3266.99    114.63 o 
  13   0   6      547.77      584.03     27.50 o 
  14   0   6        2.53       -0.93     12.11 o 
  15   0   6      614.50      629.42     36.23 o 
  16   0   6      261.91      247.62     27.95 o 
  17   0   6        1.44       -1.13     16.17 o 
  18   0   6      523.13      574.07     25.29 o 
  19   0   6      473.77      523.23     27.19 o 
  20   0   6       87.95      125.55     23.64 o 
  21   0   6        5.38       25.01     23.47 o 
  22   0   6      104.16       83.25     33.34 o 
  23   0   6       21.68       22.35     33.50 o 
  24   0   6       18.86       38.00     38.54 o 
   1   1   6     6893.23     6544.89     36.38 o 
   2   1   6        2.76        5.20      2.38 o 
   3   1   6      294.91      267.10      4.56 o 
   4   1   6       69.75       37.95      5.97 o 
   5   1   6    14671.33    13917.62    274.53 o 
   6   1   6      948.79      883.62     12.23 o 
   7   1   6       30.76       23.02      4.76 o 
   8   1   6       15.88       24.89      5.44 o 
   9   1   6      546.13      569.94     10.90 o 
  10   1   6      250.79      258.10      8.28 o 
  11   1   6        3.55        2.32      6.78 o 
  12   1   6      103.27       99.76      8.15 o 
  13   1   6      397.50      429.96     16.35 o 
  14   1   6       74.81       53.51      9.59 o 
  15   1   6       18.56       22.24     10.36 o 
  16   1   6        7.39        2.65     10.99 o 
  17   1   6       13.56       10.04     11.94 o 
  18   1   6       86.87       68.18     13.25 o 
  19   1   6       19.92       34.42     14.55 o 
  20   1   6       78.48      110.76     16.23 o 
  21   1   6        8.49        8.26     18.34 o 
  22   1   6       41.73       57.32     23.74 o 
  23   1   6       92.80      109.66     34.81 o 
   0   2   6     1500.84     1673.20     17.37 o 
   1   2   6     2528.49     2358.87     24.36 o 
   2   2   6      932.51      714.40     10.65 o 
   3   2   6     1831.83     1834.79     24.19 o 
   4   2   6      743.54      712.79     12.84 o 
   5   2   6       11.66       13.67      4.12 o 
   6   2   6        2.52        7.94      4.31 o 
   7   2   6     5329.27     5396.98     74.71 o 
   8   2   6        9.35       10.76      5.67 o 
   9   2   6      774.36      831.08     13.15 o 
  10   2   6       16.06       16.17      7.01 o 
  11   2   6      828.79      785.20     24.25 o 
  12   2   6       23.12       16.40      8.28 o 
  13   2   6       89.70       61.89     10.47 o 
  14   2   6       18.31       19.56      9.75 o 
  15   2   6        1.10        6.12     10.53 o 
  16   2   6      357.98      353.40     21.61 o 
  17   2   6      103.15       84.55     14.62 o 
  18   2   6      113.86      102.30     15.91 o 
  19   2   6        7.78        7.52     15.64 o 
  20   2   6       11.22       -0.89     19.38 o 
  21   2   6        6.34       14.42     21.34 o 
  22   2   6       61.47       54.67     23.18 o 
  23   2   6       44.06       54.31     25.26 o 
   1   3   6      855.61      844.06     12.45 o 
   2   3   6      617.83      601.06     10.98 o 
   3   3   6       32.71       19.86      5.56 o 
   4   3   6      411.78      431.71     23.17 o 
   5   3   6        3.93        2.48      5.88 o 
   6   3   6      366.81      329.13      9.90 o 
   7   3   6     2728.72     2831.16     30.25 o 
   8   3   6      262.80      309.14      8.90 o 
   9   3   6       42.30       53.20      8.99 o 
  10   3   6        1.33       -0.53      9.18 o 
  11   3   6      165.98      165.69     14.79 o 
  12   3   6        8.80        0.11     10.40 o 
  13   3   6       79.62       63.95     12.04 o 
  14   3   6      457.37      446.70     16.11 o 
  15   3   6        8.86        4.12     12.92 o 
  16   3   6       24.38       24.87     15.61 o 
  17   3   6       70.44       56.04     15.89 o 
  18   3   6      577.87      642.55     36.67 o 
  19   3   6       20.08       25.87     19.47 o 
  20   3   6       51.89       39.75     20.76 o 
  21   3   6        3.96        6.37     23.30 o 
  22   3   6       70.07       51.57     25.01 o 
   0   4   6       87.93       75.64     10.54 o 
   1   4   6      417.47      412.67      8.83 o 
   2   4   6      615.20      646.95     11.19 o 
   3   4   6       96.97      106.77      7.75 o 
   4   4   6      142.18      135.81      8.05 o 
   5   4   6      100.22       95.55      8.43 o 
   6   4   6        5.93        4.36      8.13 o 
   7   4   6       21.67        8.56      8.36 o 
   8   4   6        7.47       13.26      9.26 o 
   9   4   6      107.28       73.52     10.58 o 
  10   4   6      620.14      622.08     21.97 o 
  11   4   6       15.28       25.41     11.66 o 
  12   4   6       20.04       17.60     12.03 o 
  13   4   6      771.69      760.41     19.18 o 
  14   4   6     1010.94     1080.22     22.78 o 
  15   4   6       12.15        1.94     14.60 o 
  16   4   6       12.12       -5.52     15.83 o 
  17   4   6        8.76       10.03     18.98 o 
  18   4   6      192.20      182.21     22.18 o 
  19   4   6        2.80       -5.41     22.25 o 
  20   4   6        6.54        0.41     22.54 o 
  21   4   6        8.19        4.43     24.74 o 
   1   5   6      148.83      112.96     10.47 o 
   2   5   6      153.33      155.57     10.69 o 
   3   5   6       56.73       63.38     10.15 o 
   4   5   6      516.80      564.13     18.84 o 
   5   5   6       46.08       32.30      9.04 o 
   6   5   6       18.27       27.47      9.95 o 
   7   5   6       13.47       32.66     11.35 o 
   8   5   6       12.65        1.76     11.31 o 
   9   5   6      299.05      303.82     14.59 o 
  10   5   6       37.52       29.45     12.17 o 
  11   5   6        0.36        9.08     13.90 o 
  12   5   6       63.96       46.33     14.77 o 
  13   5   6        1.00       -3.77     14.75 o 
  14   5   6       73.54       91.13     16.97 o 
  15   5   6        0.11       -4.13     16.76 o 
  16   5   6        8.22       -3.03     20.16 o 
  17   5   6        4.09        6.86     26.27 o 
  18   5   6       14.51       21.16     28.09 o 
  19   5   6       15.86       14.95     30.34 o 
   0   6   6     1834.91     2271.92    146.37 o 
   1   6   6       34.85       32.51     13.11 o 
   2   6   6        0.00        7.99     12.16 o 
   3   6   6       60.55       59.73     12.75 o 
   4   6   6      342.44      336.60     14.55 o 
   5   6   6       13.01       11.05     12.50 o 
   6   6   6       82.95       74.79     13.57 o 
   7   6   6       45.21       43.40     13.46 o 
   8   6   6       77.62       57.32     17.33 o 
   9   6   6       17.97       22.41     17.15 o 
  10   6   6       15.85        9.19     18.30 o 
  11   6   6       60.93       41.85     18.75 o 
  12   6   6       24.84       22.73     19.20 o 
  13   6   6        8.80       -5.66     18.84 o 
  14   6   6        9.60        3.72     20.28 o 
  15   6   6        8.72        2.02     25.56 o 
  16   6   6        0.33       14.87     28.02 o 
   1   7   6        0.21        1.41     17.76 o 
   2   7   6      284.24      324.06     33.71 o 
   3   7   6       49.89       31.58     18.46 o 
   4   7   6       23.73        8.98     18.57 o 
   5   7   6        1.30        1.96     20.72 o 
   6   7   6       98.06       73.41     19.23 o 
   7   7   6      110.18       64.63     19.41 o 
   8   7   6       16.75       15.05     19.46 o 
   9   7   6        2.18        2.64     21.01 o 
  10   7   6       23.48       23.22     21.35 o 
  11   7   6        7.39       22.81     25.29 o 
  12   7   6       55.34       81.52     27.09 o 
  13   7   6        6.81        0.33     27.45 o 
   0   8   6       15.35       23.91     37.69 o 
   1   8   6        3.87       -9.49     26.59 o 
   2   8   6        0.30       -7.68     25.65 o 
   3   8   6        0.03        7.77     26.50 o 
   4   8   6       19.65       50.48     30.66 o 
   5   8   6        8.49       24.78     30.77 o 
   6   8   6       38.80       20.05     24.00 o 
   7   8   6        3.79       -0.20     24.54 o 
   1   1   7      289.51      253.44      3.86 o 
   2   1   7      186.72      159.75      6.94 o 
   3   1   7       33.11       35.86      3.24 o 
   4   1   7     1787.45     1584.99     38.35 o 
   5   1   7      476.64      467.25     16.28 o 
   6   1   7     2121.62     2083.85     44.05 o 
   7   1   7      962.82      851.66     24.19 o 
   8   1   7     3662.87     3502.64    113.40 o 
   9   1   7       48.28       40.36      6.19 o 
  10   1   7      466.43      453.93     12.71 o 
  11   1   7      188.68      203.41      9.14 o 
  12   1   7      825.23      948.48     32.78 o 
  13   1   7        5.11        5.95      9.02 o 
  14   1   7      125.16      118.08     10.46 o 
  15   1   7       29.30       21.74     10.68 o 
  16   1   7      178.10      204.97     13.02 o 
  17   1   7      195.64      209.21     14.11 o 
  18   1   7       13.63       11.37     13.20 o 
  19   1   7       19.87       38.84     14.58 o 
  20   1   7        2.99        4.08     15.55 o 
  21   1   7       29.87       20.53     20.50 o 
  22   1   7        0.99      -14.91     21.96 o 
  23   1   7        2.01       12.98     29.02 o 
   0   2   7     2184.48     2089.20     41.13 o 
   1   2   7      982.50      976.19     14.44 o 
   2   2   7     6462.96     6490.82     86.34 o 
   3   2   7     1815.12     1780.02     22.90 o 
   4   2   7     1255.84     1244.13     16.31 o 
   5   2   7      185.87      189.96      8.88 o 
   6   2   7     2157.20     2145.16     39.04 o 
   7   2   7        5.08        9.45      4.53 o 
   8   2   7        2.81        6.61      6.18 o 
   9   2   7       55.47       44.46      7.07 o 
  10   2   7      495.49      537.43     11.17 o 
  11   2   7        7.49        6.06      7.66 o 
  12   2   7      419.68      437.29     22.62 o 
  13   2   7      327.61      295.52     21.19 o 
  14   2   7       53.45       70.20     12.56 o 
  15   2   7       11.45       -6.11     12.69 o 
  16   2   7      331.61      337.17     26.35 o 
  17   2   7      101.29       77.53     15.00 o 
  18   2   7        4.02        4.45     15.20 o 
  19   2   7        2.27        1.25     16.39 o 
  20   2   7       26.43       26.26     19.95 o 
  21   2   7        3.06       14.51     20.96 o 
  22   2   7       39.38       44.91     23.38 o 
  23   2   7        0.38       11.73     25.09 o 
   1   3   7      164.96      166.07      7.88 o 
   2   3   7     3197.60     3369.55     33.91 o 
   3   3   7      596.05      659.65     14.90 o 
   4   3   7     1154.38     1196.13     22.82 o 
   5   3   7       56.98       40.20      6.61 o 
   6   3   7       29.80       35.00      6.96 o 
   7   3   7      667.83      691.70     17.71 o 
   8   3   7       72.22       79.09      8.51 o 
   9   3   7       12.70        3.68      8.27 o 
  10   3   7        0.15        3.94      9.52 o 
  11   3   7      403.16      443.13     14.70 o 
  12   3   7      203.66      170.92     13.82 o 
  13   3   7      191.55      217.66     13.35 o 
  14   3   7       31.00       19.99     12.83 o 
  15   3   7      124.65      138.45     18.24 o 
  16   3   7       44.15       50.39     16.14 o 
  17   3   7        9.04       19.84     15.22 o 
  18   3   7       11.22       23.39     16.45 o 
  19   3   7       10.18        3.87     19.88 o 
  20   3   7       56.41       35.09     21.64 o 
  21   3   7        1.67        2.34     22.60 o 
  22   3   7        3.40        6.54     24.86 o 
   0   4   7        2.33       11.98     10.30 o 
   1   4   7        2.88        1.24      6.48 o 
   2   4   7      185.72      155.41     10.71 o 
   3   4   7       84.62       83.45      7.70 o 
   4   4   7      493.24      506.12     10.60 o 
   5   4   7      842.79      873.81     23.17 o 
   6   4   7       41.45       21.43      8.15 o 
   7   4   7       40.39       25.21      9.32 o 
   8   4   7       54.12       60.92     10.13 o 
   9   4   7       65.47       48.30     10.38 o 
  10   4   7      150.42      144.03     13.01 o 
  11   4   7        9.94        1.31     11.73 o 
  12   4   7       13.84       20.70     12.49 o 
  13   4   7       67.43       66.90     13.92 o 
  14   4   7      107.76       93.76     14.56 o 
  15   4   7        1.20        4.12     14.44 o 
  16   4   7       19.87        4.06     16.24 o 
  17   4   7       38.62       42.30     19.05 o 
  18   4   7        3.43        3.14     21.03 o 
  19   4   7       13.71        0.40     21.96 o 
  20   4   7        8.58        6.44     23.74 o 
   1   5   7      541.62      561.52     22.67 o 
   2   5   7        0.11       -6.22      9.89 o 
   3   5   7       16.67        9.28      9.94 o 
   4   5   7      169.66      173.14     11.13 o 
   5   5   7       26.23       33.44      9.85 o 
   6   5   7      578.89      564.92     17.27 o 
   7   5   7       14.07       16.84     11.62 o 
   8   5   7      203.84      244.89     13.37 o 
   9   5   7      507.98      546.77     21.98 o 
  10   5   7     1128.45     1237.84     32.74 o 
  11   5   7       15.78       11.43     14.51 o 
  12   5   7       30.85       35.86     14.91 o 
  13   5   7      126.56      108.73     16.45 o 
  14   5   7       52.90       20.90     16.87 o 
  15   5   7       34.41       30.49     17.63 o 
  16   5   7        6.79       10.17     17.62 o 
  17   5   7        0.81       -5.55     22.24 o 
  18   5   7       46.10       47.70     33.85 o 
  19   5   7       37.58       17.66     29.37 o 
   0   6   7       85.98       96.97     23.66 o 
   1   6   7        8.01       14.47     13.01 o 
   2   6   7        7.88       -0.91     12.34 o 
   3   6   7      222.04      220.46     13.76 o 
   4   6   7       78.23       75.47     13.00 o 
   5   6   7      103.87       88.48     12.75 o 
   6   6   7      331.84      306.00     16.64 o 
   7   6   7        0.00        1.45     14.01 o 
   8   6   7        1.67       -1.00     13.88 o 
   9   6   7        1.89        8.51     15.65 o 
  10   6   7      178.37      182.62     19.73 o 
  11   6   7       55.44       36.79     19.53 o 
  12   6   7       20.09       28.44     20.16 o 
  13   6   7       28.55       34.26     20.68 o 
  14   6   7        0.05       -4.64     21.35 o 
  15   6   7        0.67       -3.40     22.97 o 
  16   6   7       17.38       19.63     29.59 o 
   1   7   7      379.96      372.82     19.29 o 
   2   7   7        6.65       -6.10     18.40 o 
   3   7   7       81.59       79.32     19.69 o 
   4   7   7       70.88       46.58     18.39 o 
   5   7   7      154.68      116.71     25.82 o 
   6   7   7       19.18       10.64     19.41 o 
   7   7   7        1.91       -0.92     20.50 o 
   8   7   7       21.61       17.77     20.76 o 
   9   7   7        6.93        2.04     20.70 o 
  10   7   7       19.35       22.55     23.14 o 
  11   7   7        2.13       -2.37     23.03 o 
  12   7   7        0.15       -3.07     25.94 o 
   0   8   7        6.02        3.69     36.39 o 
   1   8   7       10.07        4.34     27.35 o 
   2   8   7        0.10       -8.15     25.90 o 
   3   8   7       54.03       25.15     29.31 o 
   4   8   7        3.14       -5.29     29.85 o 
   5   8   7       38.44       31.12     22.36 o 
   6   8   7        0.18       -0.14     24.31 o 
   0   0   8    21152.53    21211.94    397.37 o 
   1   0   8      507.92      419.82      7.98 o 
   2   0   8       38.32       35.41      4.71 o 
   3   0   8      406.74      454.60     15.37 o 
   4   0   8     1880.76     1713.63     17.83 o 
   5   0   8      357.86      325.96     11.24 o 
   6   0   8        0.04       10.65      6.63 o 
   7   0   8      531.41      557.90     12.21 o 
   8   0   8     4748.35     4848.90    107.76 o 
   9   0   8      347.87      353.87     10.53 o 
  10   0   8      154.36      135.90     14.86 o 
  11   0   8      883.72      835.67    129.07 o 
  12   0   8        2.23       -0.50     13.85 o 
  13   0   8     2938.61     2935.71    210.12 o 
  14   0   8      540.64      580.42     43.70 o 
  15   0   8        7.41        9.23     14.59 o 
  16   0   8       59.67       25.98     18.73 o 
  17   0   8        0.90        2.63     16.81 o 
  18   0   8       65.99       81.39     19.12 o 
  19   0   8       31.50       40.86     21.21 o 
  20   0   8       19.98       37.21     23.20 o 
  21   0   8       69.81       53.21     24.91 o 
  22   0   8       62.28       47.25     25.81 o 
  23   0   8       32.44      108.18     36.15 o 
   1   1   8        9.34        6.44      2.83 o 
   2   1   8      101.48      115.38      5.90 o 
   3   1   8     1678.18     1593.11     12.06 o 
   4   1   8      932.78      919.03     19.04 o 
   5   1   8      361.64      286.05      6.26 o 
   6   1   8     3804.93     3905.04     72.67 o 
   7   1   8     1947.03     1831.32     91.86 o 
   8   1   8       51.76       53.08      6.74 o 
   9   1   8     4952.14     4882.11    132.57 o 
  10   1   8      957.40      937.39     33.68 o 
  11   1   8      137.50      152.05      8.86 o 
  12   1   8        2.81        6.44      8.92 o 
  13   1   8      309.12      282.73     12.22 o 
  14   1   8        1.73        3.19     10.52 o 
  15   1   8       46.03       47.86     11.27 o 
  16   1   8        6.38       -7.67     11.20 o 
  17   1   8       78.07       60.07     12.64 o 
  18   1   8      150.60      152.56     14.68 o 
  19   1   8       34.52       11.93     16.15 o 
  20   1   8      104.58      107.21     17.57 o 
  21   1   8        2.84       -1.86     18.65 o 
  22   1   8        1.85        6.94     23.20 o 
  23   1   8        0.48        0.65     25.46 o 
   0   2   8     3581.00     3785.63     70.08 o 
   1   2   8     2995.41     3006.87     27.71 o 
   2   2   8     1276.31     1224.67     19.13 o 
   3   2   8      522.69      514.77     14.31 o 
   4   2   8      901.39      994.96     22.78 o 
   5   2   8      554.75      638.26     23.29 o 
   6   2   8       54.27       80.77      5.72 o 
   7   2   8      792.56      830.94     19.81 o 
   8   2   8      745.91      753.34     17.62 o 
   9   2   8      377.36      344.31     16.03 o 
  10   2   8      186.77      189.09      8.66 o 
  11   2   8      665.33      705.85     13.07 o 
  12   2   8      182.33      177.38     16.67 o 
  13   2   8       16.58       19.90     11.58 o 
  14   2   8        0.55       -0.10     12.17 o 
  15   2   8      180.68      207.72     15.71 o 
  16   2   8      514.28      501.04     26.60 o 
  17   2   8       55.36       56.43     14.98 o 
  18   2   8       11.92        6.70     15.34 o 
  19   2   8        7.26       -4.34     16.16 o 
  20   2   8       56.99       41.89     18.10 o 
  21   2   8       99.91      127.59     23.89 o 
  22   2   8       11.75       -3.02     23.45 o 
   1   3   8      535.89      506.30     13.68 o 
   2   3   8      360.86      383.09     18.04 o 
   3   3   8       97.35       94.05      7.88 o 
   4   3   8        1.92        0.64      5.97 o 
   5   3   8      412.12      414.94     13.99 o 
   6   3   8      828.10      838.22     21.53 o 
   7   3   8      170.73      178.81     12.58 o 
   8   3   8        3.75        9.93      8.03 o 
   9   3   8      571.19      625.68     18.90 o 
  10   3   8        6.09        9.81     10.07 o 
  11   3   8      253.85      226.43     12.62 o 
  12   3   8        3.52       -2.97     11.04 o 
  13   3   8      243.41      274.25     21.20 o 
  14   3   8       15.87        5.90     12.19 o 
  15   3   8      107.64       73.10     16.08 o 
  16   3   8       14.86       13.28     16.12 o 
  17   3   8       40.45       22.56     17.29 o 
  18   3   8        9.54        8.66     16.72 o 
  19   3   8        2.96      -10.06     18.25 o 
  20   3   8        9.56       17.35     21.92 o 
  21   3   8       34.79       27.32     23.59 o 
   0   4   8       33.08       17.48     10.82 o 
   1   4   8      557.53      604.60     21.34 o 
   2   4   8      168.34      132.58      9.14 o 
   3   4   8       79.73       50.12      7.86 o 
   4   4   8       89.00       71.75      7.94 o 
   5   4   8      880.21      899.81     31.47 o 
   6   4   8      856.70      854.59     21.47 o 
   7   4   8        4.56        6.53      9.66 o 
   8   4   8       50.85       42.54     10.22 o 
   9   4   8        1.47       -2.83     10.42 o 
  10   4   8      218.25      198.08     15.24 o 
  11   4   8      212.96      159.33     13.84 o 
  12   4   8      145.01      152.43     14.43 o 
  13   4   8        0.51        1.42     14.21 o 
  14   4   8      173.07      139.15     15.58 o 
  15   4   8      294.75      299.48     20.58 o 
  16   4   8       55.50       41.75     18.63 o 
  17   4   8       32.64       33.85     19.12 o 
  18   4   8        2.05        0.74     20.56 o 
  19   4   8       39.08       15.30     22.17 o 
  20   4   8        2.63        0.04     23.62 o 
   1   5   8        5.49       11.06     10.02 o 
   2   5   8      904.25      988.29     22.83 o 
   3   5   8      544.90      599.46     15.82 o 
   4   5   8       91.37       85.75     10.83 o 
   5   5   8      133.06      129.11     11.68 o 
   6   5   8       53.61       55.92     11.94 o 
   7   5   8     1072.62     1117.18     19.25 o 
   8   5   8      282.63      291.73     20.78 o 
   9   5   8       31.91       43.84     12.64 o 
  10   5   8        8.96        4.57     12.93 o 
  11   5   8      385.94      398.72     29.41 o 
  12   5   8       15.16       21.27     15.13 o 
  13   5   8       40.14       19.27     15.64 o 
  14   5   8        8.69       13.31     16.72 o 
  15   5   8        0.04       -0.36     17.36 o 
  16   5   8        9.01        6.33     19.09 o 
  17   5   8       45.11       53.50     22.80 o 
  18   5   8       19.91       12.68     27.07 o 
   0   6   8        0.01       16.01     18.92 o 
   1   6   8      224.34      188.20     14.31 o 
   2   6   8       16.67       15.40     12.68 o 
   3   6   8      237.70      245.04     14.64 o 
   4   6   8       42.16       41.12     13.10 o 
   5   6   8       97.69       81.03     13.98 o 
   6   6   8        0.69       -2.95     13.28 o 
   7   6   8       37.93       13.70     14.07 o 
   8   6   8      136.87      164.32     18.52 o 
   9   6   8       54.72       55.57     15.29 o 
  10   6   8        2.20        4.62     17.42 o 
  11   6   8        1.99       -2.68     19.97 o 
  12   6   8        0.01        1.65     20.62 o 
  13   6   8        3.29        8.15     25.31 o 
  14   6   8        1.42        6.92     22.08 o 
  15   6   8        0.97        8.95     23.96 o 
  16   6   8        1.80       11.31     29.19 o 
   1   7   8       30.65       33.42     17.11 o 
   2   7   8      172.75      160.56     17.97 o 
   3   7   8        0.46       -4.50     17.05 o 
   4   7   8       81.34       90.09     19.38 o 
   5   7   8       63.56       34.92     17.83 o 
   6   7   8      103.03       85.06     18.92 o 
   7   7   8       14.99       10.56     20.78 o 
   8   7   8      153.36      160.26     23.18 o 
   9   7   8       37.68       27.83     22.89 o 
  10   7   8       20.86        8.64     22.29 o 
  11   7   8        3.47       -5.87     22.95 o 
  12   7   8       50.81       32.64     24.02 o 
   0   8   8       14.74       11.31     38.84 o 
   1   8   8        7.38        2.95     26.69 o 
   2   8   8        1.52       -0.11     29.03 o 
   3   8   8        1.44      -13.12     30.51 o 
   4   8   8       18.43       28.35     30.62 o 
   5   8   8       23.84       14.53     25.66 o 
   1   1   9     2758.51     2757.19     30.74 o 
   2   1   9     2467.94     2553.58     25.95 o 
   3   1   9      770.63      741.22     11.06 o 
   4   1   9     2481.44     2399.62     27.67 o 
   5   1   9     2169.33     1966.94     54.68 o 
   6   1   9      326.56      276.99     16.21 o 
   7   1   9      100.58      109.69      9.08 o 
   8   1   9       72.66       83.99     13.87 o 
   9   1   9       40.16       41.09      7.17 o 
  10   1   9        0.05        1.45      7.03 o 
  11   1   9      136.02      139.61     10.04 o 
  12   1   9       76.41       87.72      9.99 o 
  13   1   9      287.84      277.85     18.79 o 
  14   1   9       44.20       22.31     11.04 o 
  15   1   9        5.78        2.00     11.47 o 
  16   1   9        5.79        6.04     11.53 o 
  17   1   9       40.72       39.15     12.71 o 
  18   1   9      141.30      176.15     16.12 o 
  19   1   9        0.05       -1.88     15.99 o 
  20   1   9       23.02       11.32     17.15 o 
  21   1   9       30.79       29.08     18.83 o 
  22   1   9       22.13       36.75     20.43 o 
  23   1   9        1.89       -4.83     25.66 o 
   0   2   9     2321.35     2411.30     45.91 o 
   1   2   9      585.90      587.80      8.88 o 
   2   2   9      172.19      162.19      5.83 o 
   3   2   9     1340.44     1409.60     30.28 o 
   4   2   9     2162.99     2504.50     23.14 o 
   5   2   9      243.42      279.59      6.41 o 
   6   2   9       80.00       63.53      4.97 o 
   7   2   9      812.93      845.57     13.93 o 
   8   2   9       57.05       60.19      6.68 o 
   9   2   9     1369.57     1265.28     27.34 o 
  10   2   9      121.21      121.73      9.61 o 
  11   2   9      104.76      106.84     10.18 o 
  12   2   9      137.56      133.34     10.91 o 
  13   2   9      142.06      127.08     13.37 o 
  14   2   9       29.69       11.23     12.46 o 
  15   2   9        0.95        2.64     13.79 o 
  16   2   9      177.78      174.92     17.16 o 
  17   2   9      219.24      221.91     31.23 o 
  18   2   9        1.62       -4.39     15.77 o 
  19   2   9       22.30        9.07     16.94 o 
  20   2   9        9.61       -1.55     17.65 o 
  21   2   9        5.53        4.90     20.07 o 
  22   2   9        2.69        3.92     24.49 o 
   1   3   9      489.04      599.97     10.16 o 
   2   3   9     1599.07     1722.78     34.43 o 
   3   3   9      356.70      386.47      8.85 o 
   4   3   9        0.95        3.62      6.09 o 
   5   3   9      258.40      267.36     18.75 o 
   6   3   9      913.89      954.72     16.68 o 
   7   3   9     1493.63     1532.39     39.98 o 
   8   3   9      546.09      537.25     19.02 o 
   9   3   9       91.83      103.43      9.75 o 
  10   3   9       39.86       16.87     10.02 o 
  11   3   9      655.82      652.30     34.55 o 
  12   3   9       34.55       32.59     11.68 o 
  13   3   9      244.40      275.98     26.41 o 
  14   3   9        6.23        3.81     13.78 o 
  15   3   9      203.22      216.66     17.79 o 
  16   3   9        2.29        4.47     16.13 o 
  17   3   9        1.66       -4.29     16.71 o 
  18   3   9       48.05       56.44     17.56 o 
  19   3   9        3.25        7.09     18.08 o 
  20   3   9       17.12       20.93     19.61 o 
  21   3   9        1.74       12.67     23.43 o 
   0   4   9     1230.29     1352.39     37.95 o 
   1   4   9      538.10      555.59     14.89 o 
   2   4   9       10.35        7.71      8.17 o 
   3   4   9       79.45       72.76      8.95 o 
   4   4   9        3.45        2.37      7.96 o 
   5   4   9       14.60       16.03      8.03 o 
   6   4   9        8.90       15.09      8.72 o 
   7   4   9        0.31        2.20      9.70 o 
   8   4   9        1.86        1.09     10.37 o 
   9   4   9     1783.03     1897.34     55.92 o 
  10   4   9      193.52      249.71     13.41 o 
  11   4   9      315.45      330.70     31.73 o 
  12   4   9      313.09      288.91     30.79 o 
  13   4   9       28.20       12.54     14.00 o 
  14   4   9       74.97       57.58     15.40 o 
  15   4   9       53.10       53.79     18.26 o 
  16   4   9       85.67       84.77     18.97 o 
  17   4   9       33.97       14.75     20.03 o 
  18   4   9        0.86        5.08     20.62 o 
  19   4   9        7.76        4.00     23.73 o 
  20   4   9       34.25       14.44     24.73 o 
   1   5   9       47.82       55.59     10.92 o 
   2   5   9      136.75      161.93     14.46 o 
   3   5   9       37.72       36.66     11.03 o 
   4   5   9      452.52      457.13     23.76 o 
   5   5   9      219.71      214.62     20.47 o 
   6   5   9        2.24       -5.14     11.77 o 
   7   5   9       55.71       46.23     13.00 o 
   8   5   9       74.42       36.61     12.76 o 
   9   5   9        8.29       -5.42     12.59 o 
  10   5   9       18.60       16.10     13.38 o 
  11   5   9        0.81       -4.81     15.18 o 
  12   5   9       28.22       10.18     15.21 o 
  13   5   9       82.36       78.89     17.24 o 
  14   5   9       29.74       36.05     17.17 o 
  15   5   9       83.18      107.64     18.67 o 
  16   5   9        0.21        4.76     21.31 o 
  17   5   9        1.21        4.17     22.83 o 
  18   5   9        3.98       -8.14     27.99 o 
   0   6   9     1518.89     1675.78     94.09 o 
   1   6   9        9.24        7.00     12.97 o 
   2   6   9       30.35       29.92     13.04 o 
   3   6   9       36.92       34.06     13.41 o 
   4   6   9      732.99      639.18     61.33 o 
   5   6   9       75.85       79.96     14.41 o 
   6   6   9        1.64        2.74     14.17 o 
   7   6   9       25.19       33.02     15.11 o 
   8   6   9      112.21      109.50     15.90 o 
   9   6   9        0.10        6.95     14.89 o 
  10   6   9       26.68       21.37     16.34 o 
  11   6   9       46.68       21.94     18.35 o 
  12   6   9        0.00       -3.15     21.08 o 
  13   6   9       16.25       25.11     21.37 o 
  14   6   9        3.28        0.08     21.75 o 
  15   6   9        3.90       -7.51     27.10 o 
   1   7   9       33.13       31.82     17.17 o 
   2   7   9       28.25       19.19     16.81 o 
   3   7   9       32.92       21.63     17.46 o 
   4   7   9        3.67        4.17     16.61 o 
   5   7   9        8.75        2.89     18.27 o 
   6   7   9      133.24      141.89     19.62 o 
   7   7   9       10.44       15.76     18.71 o 
   8   7   9        0.24       -3.20     22.09 o 
   9   7   9       11.22       -3.80     21.93 o 
  10   7   9       71.36       59.45     22.95 o 
  11   7   9        3.86        0.65     24.22 o 
   0   8   9        2.71        7.68     39.13 o 
   1   8   9        8.14       -6.65     30.75 o 
   2   8   9        0.23        7.23     29.92 o 
   3   8   9       64.89       58.24     31.47 o 
   4   8   9        3.31       14.24     23.71 o 
   0   0  10     1432.61     1333.49     41.54 o 
   1   0  10     5329.77     5068.62     57.93 o 
   2   0  10     2506.32     2530.44     39.64 o 
   3   0  10     4658.56     4505.72    117.30 o 
   4   0  10     2493.21     2255.95     51.61 o 
   5   0  10     9231.34     9182.82    147.07 o 
   6   0  10      917.44      847.55     16.65 o 
   7   0  10      402.82      422.49     47.45 o 
   8   0  10       75.93       77.04     11.15 o 
   9   0  10      705.97      722.56     79.69 o 
  10   0  10      421.56      396.28     34.49 o 
  11   0  10       15.03        8.65     13.85 o 
  12   0  10      164.58      129.01     70.74 o 
  13   0  10        1.47        3.34     15.53 o 
  14   0  10        3.71        3.30     13.89 o 
  15   0  10      319.12      319.19     38.83 o 
  16   0  10        2.92       -4.30     15.95 o 
  17   0  10      110.84      125.26     20.28 o 
  18   0  10        0.20        9.03     20.50 o 
  19   0  10       30.24       39.52     20.27 o 
  20   0  10        0.09        5.93     23.10 o 
  21   0  10       77.80       71.58     24.85 o 
  22   0  10       75.55       70.14     31.94 o 
   1   1  10    11685.13    11823.81    114.69 o 
   2   1  10     3213.51     3220.10     52.52 o 
   3   1  10       50.46       34.78      4.37 o 
   4   1  10       27.20       25.13      4.47 o 
   5   1  10      110.95      156.77      5.86 o 
   6   1  10      191.25      166.27     22.92 o 
   7   1  10      109.03      114.30      8.09 o 
   8   1  10      763.41      764.17     23.01 o 
   9   1  10      169.82      162.93      9.04 o 
  10   1  10       83.82       85.55     17.67 o 
  11   1  10      159.87      153.89     16.46 o 
  12   1  10        9.61       13.22      9.42 o 
  13   1  10        2.05       -5.29     10.08 o 
  14   1  10       74.60       45.76     11.32 o 
  15   1  10       10.79       10.49     11.90 o 
  16   1  10       27.38       22.31     13.18 o 
  17   1  10       28.32       22.91     14.26 o 
  18   1  10       68.08       64.85     15.68 o 
  19   1  10      108.42      110.75     18.09 o 
  20   1  10       11.94       15.64     17.68 o 
  21   1  10        4.56       -7.18     19.07 o 
  22   1  10        2.94       17.59     21.28 o 
   0   2  10      315.02      336.99      9.10 o 
   1   2  10     2352.48     2509.73     22.38 o 
   2   2  10      741.97      684.38      9.06 o 
   3   2  10     3777.59     4286.15     61.56 o 
   4   2  10     1395.81     1579.62     22.78 o 
   5   2  10       33.42       23.50      5.28 o 
   6   2  10      170.15      141.90      7.52 o 
   7   2  10      177.70      187.90      9.50 o 
   8   2  10      143.82      173.63      8.86 o 
   9   2  10      130.71      132.97      9.58 o 
  10   2  10      196.49      187.43     10.58 o 
  11   2  10       71.60       71.59     10.13 o 
  12   2  10        9.57       -0.94     11.05 o 
  13   2  10      270.08      286.51     15.75 o 
  14   2  10        5.12       -1.31     13.06 o 
  15   2  10      521.60      585.91     29.18 o 
  16   2  10       97.70       86.68     16.32 o 
  17   2  10       63.20       58.95     16.61 o 
  18   2  10       11.88       22.12     16.23 o 
  19   2  10       20.23        7.17     17.37 o 
  20   2  10       55.85       35.64     19.03 o 
  21   2  10       10.53        1.30     19.74 o 
  22   2  10       28.94       21.93     24.22 o 
   1   3  10      243.36      239.99     11.20 o 
   2   3  10      338.49      380.39      8.54 o 
   3   3  10     2111.71     2102.52     46.02 o 
   4   3  10      123.33      102.47      7.33 o 
   5   3  10      240.31      278.33      8.74 o 
   6   3  10       48.70       37.64      8.37 o 
   7   3  10      259.31      272.49     10.79 o 
   8   3  10       15.30       20.39      8.88 o 
   9   3  10       25.88       39.17      9.43 o 
  10   3  10      390.03      410.56     13.87 o 
  11   3  10        6.04        0.08     10.91 o 
  12   3  10      284.73      282.00     14.26 o 
  13   3  10      255.55      227.27     16.14 o 
  14   3  10      114.42      148.15     18.06 o 
  15   3  10      212.32      225.66     20.59 o 
  16   3  10      167.15      108.85     27.46 o 
  17   3  10       79.49       43.94     18.32 o 
  18   3  10       25.06       17.57     19.45 o 
  19   3  10        6.72        2.00     18.72 o 
  20   3  10        5.39       25.28     20.27 o 
  21   3  10        3.41        3.87     24.38 o 
   0   4  10       68.42       45.04     12.32 o 
   1   4  10       14.05        4.13      8.25 o 
   2   4  10       16.13        9.64      8.27 o 
   3   4  10     1306.30     1402.78     19.23 o 
   4   4  10      781.04      868.90     18.62 o 
   5   4  10      128.68      137.71     11.29 o 
   6   4  10        0.56       -1.21      8.96 o 
   7   4  10     1187.11     1250.55     36.44 o 
   8   4  10      916.15      971.80     17.96 o 
   9   4  10       76.65      118.56     11.78 o 
  10   4  10      164.79      158.72     12.96 o 
  11   4  10       28.82       38.06     13.23 o 
  12   4  10      244.81      215.21     15.67 o 
  13   4  10       11.24        5.00     13.93 o 
  14   4  10       11.32       13.38     17.46 o 
  15   4  10        0.61       10.58     17.87 o 
  16   4  10        0.09        2.77     19.41 o 
  17   4  10       56.94       47.62     19.61 o 
  18   4  10       23.19       24.04     21.43 o 
  19   4  10        1.72        9.31     22.55 o 
   1   5  10      387.41      400.89     13.05 o 
   2   5  10        0.75       12.13     11.25 o 
   3   5  10      456.48      533.94     17.69 o 
   4   5  10       13.42       15.57     12.05 o 
   5   5  10      402.69      401.79     32.97 o 
   6   5  10       34.78       25.11     12.37 o 
   7   5  10      112.33      116.16     13.45 o 
   8   5  10       14.50        9.03     13.38 o 
   9   5  10      129.85      154.26     14.67 o 
  10   5  10       27.61       15.01     14.81 o 
  11   5  10      107.87      115.54     15.11 o 
  12   5  10       46.51       26.36     16.21 o 
  13   5  10       72.95       59.75     17.38 o 
  14   5  10       13.36        4.40     17.65 o 
  15   5  10        3.45        2.96     20.56 o 
  16   5  10        5.41        2.93     21.59 o 
  17   5  10        6.91        3.92     23.26 o 
   0   6  10       97.67      125.04     22.02 o 
   1   6  10       84.64       88.13     14.14 o 
   2   6  10       11.68       19.22     13.09 o 
   3   6  10      186.79      215.23     15.89 o 
   4   6  10        7.03       -1.21     13.92 o 
   5   6  10       85.24       66.58     14.75 o 
   6   6  10      102.40      126.65     17.81 o 
   7   6  10      169.45      126.17     15.58 o 
   8   6  10       42.89       34.26     16.09 o 
   9   6  10       31.57       35.54     15.76 o 
  10   6  10       48.23       49.46     16.77 o 
  11   6  10       51.95       26.97     16.86 o 
  12   6  10        0.69        0.59     20.74 o 
  13   6  10        4.61        7.63     22.94 o 
  14   6  10        4.10        7.54     23.29 o 
  15   6  10        3.32       -2.84     24.22 o 
   1   7  10      126.20      128.08     18.47 o 
   2   7  10       37.82       46.62     18.85 o 
   3   7  10       61.54       40.05     17.57 o 
   4   7  10       35.01       36.64     17.87 o 
   5   7  10       36.58       12.41     17.79 o 
   6   7  10       40.55       69.82     17.76 o 
   7   7  10        3.12       26.39     19.58 o 
   8   7  10        0.91        2.02     20.23 o 
   9   7  10        6.80       -1.78     20.40 o 
  10   7  10        3.05        6.92     23.84 o 
  11   7  10       33.40       22.13     24.59 o 
   0   8  10        0.02       32.10     49.93 o 
   1   8  10       22.58       35.94     30.23 o 
   1   1  11     1319.83     1482.76     22.00 o 
   2   1  11     1904.66     1899.07     37.56 o 
   3   1  11     1643.37     1754.43     34.84 o 
   4   1  11      498.92      488.82     11.82 o 
   5   1  11     1257.03     1428.31     14.41 o 
   6   1  11      229.30      183.12     21.48 o 
   7   1  11      386.43      375.07     18.62 o 
   8   1  11      285.87      286.58     17.01 o 
   9   1  11     1033.89      947.53     59.24 o 
  10   1  11      147.61      123.33     13.39 o 
  11   1  11      130.43      105.98     18.70 o 
  12   1  11        3.99        3.61     10.17 o 
  13   1  11      470.51      475.42     26.14 o 
  14   1  11       82.97       58.52     13.65 o 
  15   1  11        3.34       -1.32     13.78 o 
  16   1  11      261.92      234.57     17.09 o 
  17   1  11       66.49       37.12     15.18 o 
  18   1  11      146.14      161.61     17.02 o 
  19   1  11        1.35        5.42     16.96 o 
  20   1  11        0.59       -3.04     17.67 o 
  21   1  11        1.81       -4.50     19.79 o 
  22   1  11       46.19       53.01     22.72 o 
   0   2  11       41.23       50.58      7.26 o 
   1   2  11      222.30      199.52      5.73 o 
   2   2  11       56.46       47.71      5.32 o 
   3   2  11        2.18        3.56      4.99 o 
   4   2  11      356.22      374.40      7.99 o 
   5   2  11        2.89        2.83      5.37 o 
   6   2  11      805.90      793.31     17.77 o 
   7   2  11      242.23      241.26     11.70 o 
   8   2  11      902.31      952.76     37.06 o 
   9   2  11      121.78      105.22      9.17 o 
  10   2  11      208.90      179.40     11.40 o 
  11   2  11       40.91       46.41     11.73 o 
  12   2  11      439.89      441.33     16.34 o 
  13   2  11        9.91        0.97     12.62 o 
  14   2  11       73.01       60.77     14.41 o 
  15   2  11       30.05       19.43     14.70 o 
  16   2  11        0.61       -5.14     15.68 o 
  17   2  11       62.06       69.38     17.07 o 
  18   2  11       38.96       33.69     16.37 o 
  19   2  11        0.05       -0.42     17.87 o 
  20   2  11       13.00        8.85     18.83 o 
  21   2  11        5.24       -3.67     20.08 o 
   1   3  11       20.41       16.87      7.40 o 
   2   3  11      281.15      285.28     12.14 o 
   3   3  11       66.46       85.24      7.31 o 
   4   3  11      139.58      133.80      8.03 o 
   5   3  11      121.39      109.02      8.76 o 
   6   3  11       11.94        9.46      7.88 o 
   7   3  11      174.19      148.34     11.08 o 
   8   3  11      124.65      116.27     10.08 o 
   9   3  11      121.64      117.94     10.65 o 
  10   3  11        0.33       -1.43      9.80 o 
  11   3  11      337.57      341.42     14.30 o 
  12   3  11       40.18       54.53     12.61 o 
  13   3  11        0.07        1.54     14.55 o 
  14   3  11       19.48       24.33     15.28 o 
  15   3  11      157.23      110.94     20.53 o 
  16   3  11       21.51       22.33     17.07 o 
  17   3  11        0.81        0.62     18.09 o 
  18   3  11       28.08       39.99     19.55 o 
  19   3  11        3.47       -5.09     20.27 o 
  20   3  11       36.94       30.49     20.28 o 
   0   4  11       16.19       19.51     12.40 o 
   1   4  11      103.50       90.15      9.25 o 
   2   4  11       45.81       28.64      8.96 o 
   3   4  11        9.64        3.43      9.57 o 
   4   4  11      384.63      403.72     18.90 o 
   5   4  11      198.16      190.20     12.04 o 
   6   4  11      586.83      560.56     21.41 o 
   7   4  11      134.61      148.01     10.83 o 
   8   4  11      416.91      475.73     18.81 o 
   9   4  11        0.16       -2.03     11.09 o 
  10   4  11      764.58      782.31     31.17 o 
  11   4  11      212.77      203.64     14.88 o 
  12   4  11        0.34        2.41     13.98 o 
  13   4  11       67.45       60.26     15.35 o 
  14   4  11       42.54       23.26     17.91 o 
  15   4  11        6.91       15.80     18.51 o 
  16   4  11        2.23       -3.32     18.81 o 
  17   4  11        5.10        7.26     21.34 o 
  18   4  11       10.34       19.87     21.16 o 
  19   4  11        4.05        3.48     22.47 o 
   1   5  11      113.43      114.22     13.65 o 
   2   5  11     2858.42     3200.29     51.92 o 
   3   5  11      125.62      113.10     12.21 o 
   4   5  11        0.21        3.49     12.20 o 
   5   5  11       31.89       20.94     12.18 o 
   6   5  11      268.14      243.06     15.60 o 
   7   5  11      427.82      436.79     17.61 o 
   8   5  11       62.58       30.57     13.49 o 
   9   5  11       36.70       27.08     13.61 o 
  10   5  11       34.01       27.62     14.02 o 
  11   5  11       34.83       15.38     16.40 o 
  12   5  11       87.31       58.02     17.47 o 
  13   5  11       21.67        3.50     17.10 o 
  14   5  11        3.45       -2.34     18.06 o 
  15   5  11        0.17       -8.54     20.31 o 
  16   5  11        1.10        3.45     22.07 o 
  17   5  11        0.09      -18.91     23.54 o 
   0   6  11       28.27       41.55     20.60 o 
   1   6  11      218.74      220.67     18.40 o 
   2   6  11       46.24       33.14     13.92 o 
   3   6  11      675.87      693.61     59.05 o 
   4   6  11        8.72        5.44     14.88 o 
   5   6  11       37.06       37.90     15.41 o 
   6   6  11       11.39       11.26     15.75 o 
   7   6  11       95.72       86.25     16.69 o 
   8   6  11        1.08       -1.24     15.96 o 
   9   6  11       41.15       31.81     16.64 o 
  10   6  11        1.93       -0.21     16.26 o 
  11   6  11        3.45       -1.28     17.44 o 
  12   6  11       26.37       12.52     19.22 o 
  13   6  11        0.01        9.75     20.02 o 
  14   6  11        1.62        3.23     24.30 o 
   1   7  11       20.74       35.80     19.09 o 
   2   7  11        8.26        4.46     19.12 o 
   3   7  11       89.16       89.10     18.36 o 
   4   7  11        0.52        3.94     18.24 o 
   5   7  11        6.30       13.21     18.46 o 
   6   7  11        5.11        0.62     18.44 o 
   7   7  11      211.62      176.07     20.00 o 
   8   7  11        8.95        5.80     20.95 o 
   9   7  11       16.26       22.70     21.56 o 
  10   7  11        9.11       -4.14     21.95 o 
   0   0  12     1417.05     1574.75     39.57 o 
   1   0  12      913.70      924.63     25.54 o 
   2   0  12       48.79       42.36      6.36 o 
   3   0  12       12.72       25.22      6.16 o 
   4   0  12     2221.14     2372.39     39.21 o 
   5   0  12        4.67        6.63      7.17 o 
   6   0  12        5.92       10.18      7.97 o 
   7   0  12     2686.67     2718.32     34.69 o 
   8   0  12     1512.82     1588.07     33.17 o 
   9   0  12       88.85       78.27     15.06 o 
  10   0  12      349.01      385.22     52.91 o 
  11   0  12     1384.13     1598.53     37.43 o 
  12   0  12       92.36       57.54     19.02 o 
  13   0  12      623.29      587.79     35.08 o 
  14   0  12      136.13      140.86     19.28 o 
  15   0  12      122.50      123.47     34.71 o 
  16   0  12      230.78      205.30     32.98 o 
  17   0  12       29.80       40.78     19.06 o 
  18   0  12       84.93       90.39     21.70 o 
  19   0  12       32.94       39.23     26.06 o 
  20   0  12       94.20       77.37     30.23 o 
  21   0  12       59.59       37.23     30.67 o 
  22   0  12       15.24       11.98     33.85 o 
   1   1  12       94.40      115.88      5.17 o 
   2   1  12      969.36     1035.64     11.00 o 
   3   1  12      164.39      160.64      8.78 o 
   4   1  12      580.26      536.81     17.98 o 
   5   1  12       64.10       61.45      5.78 o 
   6   1  12       31.78       22.71      6.37 o 
   7   1  12      615.49      642.56     12.47 o 
   8   1  12      199.54      160.55      9.04 o 
   9   1  12      554.98      565.83     15.57 o 
  10   1  12      106.97      107.79     11.58 o 
  11   1  12      317.59      316.81     15.79 o 
  12   1  12       68.10       67.38     12.33 o 
  13   1  12      173.46      162.99     24.88 o 
  14   1  12        3.22       14.92     13.06 o 
  15   1  12       47.97       23.44     14.39 o 
  16   1  12        0.51        8.63     15.71 o 
  17   1  12       82.39       64.00     15.50 o 
  18   1  12       12.24        1.23     15.92 o 
  19   1  12        9.33       15.55     17.12 o 
  20   1  12       76.79       57.64     18.83 o 
  21   1  12       37.07       38.38     20.15 o 
   0   2  12      718.66      690.53     20.17 o 
   1   2  12        7.16        0.14      4.98 o 
   2   2  12        2.46        5.50      5.06 o 
   3   2  12       65.31       52.64      5.31 o 
   4   2  12      347.96      314.80      7.59 o 
   5   2  12        2.02       -0.15      7.08 o 
   6   2  12       45.27       21.76      7.47 o 
   7   2  12       34.66       26.86      7.48 o 
   8   2  12       17.97        4.40      8.52 o 
   9   2  12       89.03       83.54      9.45 o 
  10   2  12       50.51       63.02     12.17 o 
  11   2  12        5.80       -5.26     12.17 o 
  12   2  12       20.81       16.50     12.01 o 
  13   2  12      167.41      184.12     21.75 o 
  14   2  12      445.27      430.78     22.65 o 
  15   2  12      130.59      117.16     16.03 o 
  16   2  12       71.81       54.39     16.64 o 
  17   2  12        1.60        0.64     16.93 o 
  18   2  12       44.26       21.83     18.44 o 
  19   2  12        7.33        8.18     18.41 o 
  20   2  12        4.92       -1.48     19.20 o 
  21   2  12        3.24       15.18     21.04 o 
   1   3  12      129.88      119.63      8.64 o 
   2   3  12        8.88       10.59      7.73 o 
   3   3  12       66.14       51.00      7.48 o 
   4   3  12        2.88        0.67      7.32 o 
   5   3  12       23.00       15.95      8.36 o 
   6   3  12      127.26      126.32     10.00 o 
   7   3  12      723.67      839.93     28.28 o 
   8   3  12       28.73       27.76      8.82 o 
   9   3  12       85.26       67.73     10.54 o 
  10   3  12      519.18      457.40     25.62 o 
  11   3  12      165.76      167.96     13.62 o 
  12   3  12      169.66      203.93     19.05 o 
  13   3  12      482.57      515.62     23.81 o 
  14   3  12      111.60       69.84     16.63 o 
  15   3  12       56.51       44.99     17.51 o 
  16   3  12        6.20       -3.67     17.80 o 
  17   3  12       12.78       -2.15     18.41 o 
  18   3  12        1.13        9.09     20.04 o 
  19   3  12       16.93       10.45     21.80 o 
  20   3  12        4.39        9.66     20.46 o 
   0   4  12       96.79       60.75     13.66 o 
   1   4  12       63.32       52.88      9.92 o 
   2   4  12      154.01      141.45     10.29 o 
   3   4  12        3.02        2.36      9.96 o 
   4   4  12       54.83       49.80     10.87 o 
   5   4  12      811.20      772.22     19.66 o 
   6   4  12      649.30      683.58     36.13 o 
   7   4  12      287.30      308.23     13.93 o 
   8   4  12       85.09       92.21     11.26 o 
   9   4  12      431.58      437.92     15.94 o 
  10   4  12      165.11      134.16     15.57 o 
  11   4  12       35.51       16.80     13.02 o 
  12   4  12       51.71       18.72     14.84 o 
  13   4  12      113.48       99.20     18.66 o 
  14   4  12       20.74       30.81     18.85 o 
  15   4  12       28.69       31.03     18.93 o 
  16   4  12        0.21       12.99     19.79 o 
  17   4  12       24.94       39.25     21.46 o 
  18   4  12       20.50        7.01     23.08 o 
   1   5  12     1300.51     1490.95     21.50 o 
   2   5  12      193.53      170.05     13.32 o 
   3   5  12       40.47       34.51     12.97 o 
   4   5  12       23.76       11.52     12.86 o 
   5   5  12      155.02      120.83     13.92 o 
   6   5  12        0.00       -4.40     13.29 o 
   7   5  12       65.07       59.00     15.00 o 
   8   5  12       82.56       90.58     14.86 o 
   9   5  12      138.69      154.16     15.34 o 
  10   5  12       53.31       34.66     14.88 o 
  11   5  12       33.84       43.04     15.81 o 
  12   5  12       13.18        4.79     19.14 o 
  13   5  12       13.25        2.08     19.92 o 
  14   5  12        9.74        7.96     21.20 o 
  15   5  12       13.83        5.62     22.55 o 
  16   5  12        0.82       -6.73     23.85 o 
   0   6  12       13.60        5.01     19.29 o 
   1   6  12        6.34        6.97     14.42 o 
   2   6  12        5.93        9.75     15.14 o 
   3   6  12      238.65      286.14     26.17 o 
   4   6  12       66.28       55.98     15.67 o 
   5   6  12      158.53      153.54     16.71 o 
   6   6  12        1.05       10.32     16.17 o 
   7   6  12       97.59       89.04     17.31 o 
   8   6  12      110.87      122.07     17.42 o 
   9   6  12        0.08        2.24     16.88 o 
  10   6  12       11.18        8.78     17.48 o 
  11   6  12       43.08       25.66     18.09 o 
  12   6  12       20.94       21.83     20.31 o 
  13   6  12       29.35       50.17     21.02 o 
   1   7  12       21.54       15.87     19.71 o 
   2   7  12       21.69       13.08     17.90 o 
   3   7  12        1.09       -1.85     18.13 o 
   4   7  12       45.44       47.44     18.63 o 
   5   7  12       52.95       63.28     19.42 o 
   6   7  12       47.07       46.20     18.86 o 
   7   7  12       29.60       22.22     20.19 o 
   8   7  12       56.48       47.03     20.24 o 
   9   7  12       34.73       24.65     20.34 o 
   1   1  13        2.16        2.71      4.77 o 
   2   1  13      183.17      171.30      7.68 o 
   3   1  13      378.56      372.06     10.64 o 
   4   1  13     1014.07      867.24     26.02 o 
   5   1  13      227.42      239.12      7.34 o 
   6   1  13      283.26      272.52     23.93 o 
   7   1  13        6.00        0.81      6.94 o 
   8   1  13       43.26       46.27      8.54 o 
   9   1  13       93.14      101.63     11.59 o 
  10   1  13      165.77      172.08     12.60 o 
  11   1  13      741.70      691.98     26.95 o 
  12   1  13      136.48       91.31     13.20 o 
  13   1  13       10.96       16.50     13.20 o 
  14   1  13        0.62        5.68     13.81 o 
  15   1  13      248.56      305.58     23.35 o 
  16   1  13       83.06       62.87     16.34 o 
  17   1  13       60.16       46.35     17.47 o 
  18   1  13        2.85        1.68     16.84 o 
  19   1  13        0.06        1.23     17.31 o 
  20   1  13        4.18       13.16     18.85 o 
  21   1  13       54.71       48.37     20.48 o 
   0   2  13        3.87       25.56      8.35 o 
   1   2  13     1091.94     1200.66     12.16 o 
   2   2  13       63.73       55.64      5.75 o 
   3   2  13      537.93      575.15     13.81 o 
   4   2  13     1053.95     1070.27     20.50 o 
   5   2  13        9.80        8.53      7.71 o 
   6   2  13       78.71       54.62      8.40 o 
   7   2  13       25.29       15.66      8.25 o 
   8   2  13      533.70      526.30     16.13 o 
   9   2  13       35.88       20.16      8.39 o 
  10   2  13      312.25      342.83     15.24 o 
  11   2  13        4.92        5.16     11.99 o 
  12   2  13        1.77        1.72     12.92 o 
  13   2  13       33.35       25.63     14.11 o 
  14   2  13      424.99      409.21     23.46 o 
  15   2  13      278.39      272.69     44.62 o 
  16   2  13       21.39        4.97     16.49 o 
  17   2  13      105.13       90.09     19.42 o 
  18   2  13       24.99       20.20     19.42 o 
  19   2  13      280.77      216.31     24.14 o 
  20   2  13        5.61       -5.74     20.20 o 
   1   3  13      162.89      161.89     13.13 o 
   2   3  13      225.47      216.63      9.80 o 
   3   3  13      325.35      345.42     24.16 o 
   4   3  13      251.55      243.08     10.32 o 
   5   3  13      536.65      620.30     22.67 o 
   6   3  13       49.14       46.74      8.81 o 
   7   3  13       28.16       20.57      9.06 o 
   8   3  13      397.79      370.14     11.91 o 
   9   3  13      240.13      219.23     11.53 o 
  10   3  13      777.16      827.43     17.25 o 
  11   3  13      191.71      212.29     16.63 o 
  12   3  13       20.33        7.41     15.15 o 
  13   3  13      932.89      951.17     24.33 o 
  14   3  13      134.35      105.33     17.22 o 
  15   3  13       31.59       15.05     17.65 o 
  16   3  13        3.37        7.39     18.27 o 
  17   3  13      125.35      111.11     20.51 o 
  18   3  13        0.82        6.80     20.91 o 
  19   3  13        3.21      -10.70     22.13 o 
   0   4  13      476.83      518.01     30.08 o 
   1   4  13      196.88      210.16     11.40 o 
   2   4  13        1.37        4.23     10.15 o 
   3   4  13        4.85        1.48     10.40 o 
   4   4  13      303.87      279.91     15.86 o 
   5   4  13      397.91      399.88     14.68 o 
   6   4  13      507.26      516.63     15.87 o 
   7   4  13        1.15       -2.14     12.09 o 
   8   4  13       20.56       11.98     12.29 o 
   9   4  13       48.57       38.72     11.59 o 
  10   4  13      334.73      332.31     20.49 o 
  11   4  13      101.18       94.63     13.08 o 
  12   4  13       18.44        5.66     17.19 o 
  13   4  13        2.20      -14.86     17.82 o 
  14   4  13        8.70       16.05     19.14 o 
  15   4  13       54.12       28.96     20.79 o 
  16   4  13        9.01       -5.87     19.96 o 
  17   4  13        0.28       -2.07     22.38 o 
  18   4  13        0.11       15.55     23.72 o 
   1   5  13      234.78      269.08     14.02 o 
   2   5  13        4.86        8.69     13.24 o 
   3   5  13      158.68      147.98     14.50 o 
   4   5  13       28.70       19.05     13.20 o 
   5   5  13       16.32       -1.36     13.80 o 
   6   5  13        8.09       17.94     13.51 o 
   7   5  13        8.89       13.18     14.30 o 
   8   5  13       71.49       60.24     15.10 o 
   9   5  13        8.29       -3.18     14.98 o 
  10   5  13        5.68        7.32     15.11 o 
  11   5  13        1.19        5.75     16.12 o 
  12   5  13        2.35        0.67     17.69 o 
  13   5  13        2.49       -5.08     20.29 o 
  14   5  13        8.23       12.24     26.30 o 
  15   5  13        1.44      -10.09     25.44 o 
  16   5  13        0.75       -3.92     23.98 o 
   0   6  13        2.68        9.10     20.27 o 
   1   6  13       96.61       89.28     15.35 o 
   2   6  13        4.27       -2.26     16.36 o 
   3   6  13        0.30        6.27     15.84 o 
   4   6  13       11.79       26.03     16.22 o 
   5   6  13      127.57      155.41     17.96 o 
   6   6  13       17.13       22.56     16.14 o 
   7   6  13       10.41       15.45     17.12 o 
   8   6  13        1.06       -8.07     16.92 o 
   9   6  13       48.31       54.71     17.88 o 
  10   6  13       13.18        6.28     18.48 o 
  11   6  13        0.21        5.52     18.57 o 
  12   6  13        2.42       -9.11     20.89 o 
  13   6  13       19.83       20.51     21.77 o 
   1   7  13        6.01        4.16     20.03 o 
   2   7  13        4.88       -4.58     18.49 o 
   3   7  13       12.29       14.22     19.16 o 
   4   7  13        1.27        0.58     19.68 o 
   5   7  13        0.00      -11.02     19.17 o 
   6   7  13        3.72       12.05     19.88 o 
   7   7  13        2.48        1.84     20.35 o 
   8   7  13       11.18        3.97     20.60 o 
   0   0  14      475.89      510.55     15.79 o 
   1   0  14       95.65       70.26      7.58 o 
   2   0  14      197.54      226.67      9.07 o 
   3   0  14     1807.31     1773.71     61.93 o 
   4   0  14        0.77        6.24      7.58 o 
   5   0  14        0.23       -0.92      8.37 o 
   6   0  14      165.17      144.95     13.04 o 
   7   0  14       84.94       84.69     12.57 o 
   8   0  14      384.55      443.63     24.97 o 
   9   0  14        5.66       15.54     12.77 o 
  10   0  14      763.52      868.29     51.57 o 
  11   0  14       32.81       33.70     18.06 o 
  12   0  14      195.53       98.70     19.74 o 
  13   0  14      266.49      327.48     23.95 o 
  14   0  14      100.07      107.83     22.51 o 
  15   0  14       43.32       21.99     21.02 o 
  16   0  14       38.26       30.59     22.26 o 
  17   0  14        0.62       13.12     23.10 o 
  18   0  14       78.06       77.42     27.70 o 
  19   0  14       52.64       48.40     29.39 o 
  20   0  14        7.05       21.85     29.83 o 
  21   0  14        1.39       -5.29     31.51 o 
   1   1  14      287.13      259.65      6.73 o 
   2   1  14      643.31      707.78     12.04 o 
   3   1  14      251.19      243.89     11.01 o 
   4   1  14      983.90     1063.74     15.57 o 
   5   1  14       77.51       85.49      7.52 o 
   6   1  14      112.66       93.53      8.24 o 
   7   1  14      667.89      657.41     26.69 o 
   8   1  14      549.12      558.10     23.35 o 
   9   1  14      126.22      120.46     12.23 o 
  10   1  14       11.70        5.00     10.08 o 
  11   1  14      393.98      399.37     21.15 o 
  12   1  14       69.69       91.67     13.94 o 
  13   1  14      137.17      150.77     17.96 o 
  14   1  14      215.30      227.43     19.73 o 
  15   1  14        9.99        6.14     14.97 o 
  16   1  14        7.29       10.97     15.45 o 
  17   1  14       31.69       28.22     17.07 o 
  18   1  14      127.04      106.20     18.17 o 
  19   1  14        0.00        3.69     18.05 o 
  20   1  14       11.03       19.26     19.86 o 
   0   2  14     1127.14     1169.71     25.10 o 
   1   2  14      261.67      276.14      7.93 o 
   2   2  14        2.60       -1.13      6.46 o 
   3   2  14       12.88        8.67      7.13 o 
   4   2  14      360.30      362.75     15.06 o 
   5   2  14        6.44       10.08      8.06 o 
   6   2  14      238.19      256.66     14.50 o 
   7   2  14      259.08      295.16     15.72 o 
   8   2  14      531.32      566.47     13.19 o 
   9   2  14        0.99        3.00      9.72 o 
  10   2  14       24.97       23.92     11.29 o 
  11   2  14        3.11        5.37     12.27 o 
  12   2  14      403.16      351.80     17.47 o 
  13   2  14        6.70        5.42     14.19 o 
  14   2  14      288.84      249.07     17.68 o 
  15   2  14      290.70      327.73     26.77 o 
  16   2  14      118.62       95.02     18.39 o 
  17   2  14       32.75       41.56     17.60 o 
  18   2  14      107.54       48.30     20.06 o 
  19   2  14       84.30       68.01     22.07 o 
  20   2  14       73.88       67.91     21.26 o 
   1   3  14       76.37       57.14      9.03 o 
   2   3  14       44.95       27.24      9.18 o 
   3   3  14        9.98       16.43      9.55 o 
   4   3  14      136.94      153.53     11.63 o 
   5   3  14      168.85      177.41     10.74 o 
   6   3  14        3.16        6.15      9.68 o 
   7   3  14      116.35      105.22      9.94 o 
   8   3  14       84.29       67.27     10.08 o 
   9   3  14      237.13      223.21     11.96 o 
  10   3  14      232.20      200.95     13.67 o 
  11   3  14      234.22      273.86     30.48 o 
  12   3  14        2.40       -7.18     15.13 o 
  13   3  14      358.30      367.29     24.68 o 
  14   3  14       64.82       34.37     17.51 o 
  15   3  14      140.95      117.02     18.99 o 
  16   3  14        2.09       -3.22     19.57 o 
  17   3  14      124.08       81.27     21.17 o 
  18   3  14        0.06       10.05     21.24 o 
  19   3  14       14.25        1.20     22.42 o 
   0   4  14        0.02        0.53     14.98 o 
   1   4  14        0.55       -0.96     10.59 o 
   2   4  14        8.81       -3.32     11.08 o 
   3   4  14      317.90      335.63     13.57 o 
   4   4  14       76.34       68.32     12.93 o 
   5   4  14        0.61       -5.66     11.90 o 
   6   4  14       38.11       23.81     11.73 o 
   7   4  14      374.48      355.34     15.11 o 
   8   4  14       35.43       25.89     12.92 o 
   9   4  14       64.19       57.02     13.20 o 
  10   4  14        0.01        9.50     13.66 o 
  11   4  14      337.44      341.18     16.82 o 
  12   4  14        0.03       -5.42     15.80 o 
  13   4  14       21.40        7.69     17.99 o 
  14   4  14        0.58      -10.38     19.30 o 
  15   4  14        1.74        1.44     19.83 o 
  16   4  14        0.82       -6.19     21.02 o 
  17   4  14       25.65       21.34     22.96 o 
   1   5  14       58.43       52.98     13.93 o 
   2   5  14      175.26      181.12     23.75 o 
   3   5  14        1.11       -2.45     12.82 o 
   4   5  14        7.43       10.52     13.63 o 
   5   5  14        0.52        5.84     14.01 o 
   6   5  14      103.97       96.45     15.22 o 
   7   5  14       70.75       67.53     15.20 o 
   8   5  14       89.09       66.79     15.95 o 
   9   5  14      152.49      175.82     18.27 o 
  10   5  14       20.96       26.37     15.55 o 
  11   5  14       13.72        2.06     16.62 o 
  12   5  14       40.90       22.00     21.03 o 
  13   5  14       15.76       -4.07     20.59 o 
  14   5  14        0.22        1.23     22.18 o 
  15   5  14        1.01       -0.28     27.15 o 
   0   6  14       11.51       -6.36     23.10 o 
   1   6  14        9.90       -0.60     17.15 o 
   2   6  14       11.90       11.98     17.66 o 
   3   6  14       11.77        5.03     16.61 o 
   4   6  14        3.75        1.35     16.33 o 
   5   6  14        6.64        6.24     17.20 o 
   6   6  14       14.72       11.81     16.70 o 
   7   6  14        7.80        8.11     16.56 o 
   8   6  14        0.50       -6.77     17.57 o 
   9   6  14        4.17       -2.42     17.56 o 
  10   6  14        1.37        4.67     18.41 o 
  11   6  14       17.39       12.93     19.48 o 
  12   6  14        0.12       -7.32     20.19 o 
   1   7  14        0.42       20.39     24.00 o 
   2   7  14        0.17       -2.71     18.62 o 
   3   7  14       16.40       15.31     20.12 o 
   4   7  14        4.97       11.02     19.84 o 
   5   7  14        0.88        2.14     20.19 o 
   6   7  14        0.00        3.82     20.14 o 
   1   1  15        4.90       -0.33      5.68 o 
   2   1  15      468.25      536.23      9.26 o 
   3   1  15        6.65        3.84      5.94 o 
   4   1  15       22.10       27.24      6.48 o 
   5   1  15       38.87       31.97      7.58 o 
   6   1  15       44.35       21.05      7.80 o 
   7   1  15       25.97       17.29      8.72 o 
   8   1  15       69.63       47.71      9.45 o 
   9   1  15       28.01       22.02     10.91 o 
  10   1  15       15.00        4.54     11.37 o 
  11   1  15        8.08       -0.97     11.21 o 
  12   1  15       80.58       80.61     13.81 o 
  13   1  15      223.76      223.63     16.93 o 
  14   1  15       14.61        8.62     15.40 o 
  15   1  15       35.85       24.71     15.88 o 
  16   1  15       37.87       45.25     17.47 o 
  17   1  15       93.91       57.76     18.41 o 
  18   1  15        1.26       -0.23     19.21 o 
  19   1  15        7.14        8.94     18.99 o 
  20   1  15       22.72       14.45     21.84 o 
   0   2  15       15.11       -0.32      9.74 o 
   1   2  15      179.67      170.20      8.27 o 
   2   2  15      202.61      206.68      8.96 o 
   3   2  15       28.21       10.40      7.45 o 
   4   2  15       81.99       88.24      8.77 o 
   5   2  15      152.51      150.06     10.09 o 
   6   2  15       24.67       22.15      9.18 o 
   7   2  15       26.74       22.71      9.57 o 
   8   2  15       10.95       14.72     10.38 o 
   9   2  15       59.79       65.42     11.35 o 
  10   2  15      245.15      221.00     20.11 o 
  11   2  15       82.16       84.94     12.94 o 
  12   2  15      123.96      138.91     16.03 o 
  13   2  15        0.00       -4.70     14.63 o 
  14   2  15      102.65      114.09     19.05 o 
  15   2  15        2.42       14.99     17.31 o 
  16   2  15      228.86      205.81     19.33 o 
  17   2  15        0.02        9.51     19.02 o 
  18   2  15      139.19      103.43     21.25 o 
  19   2  15       20.26       19.98     21.93 o 
   1   3  15      110.70      114.33     10.12 o 
   2   3  15      153.49      110.29     10.08 o 
   3   3  15        3.18       -2.70      9.98 o 
   4   3  15      405.55      372.44     15.19 o 
   5   3  15      278.50      300.91     13.64 o 
   6   3  15       86.46       57.88     10.59 o 
   7   3  15       20.24       19.77     10.71 o 
   8   3  15       70.00       52.42     11.21 o 
   9   3  15      121.03      115.03     13.17 o 
  10   3  15      183.83      150.24     13.72 o 
  11   3  15        1.30        4.60     13.73 o 
  12   3  15      101.98       73.05     15.04 o 
  13   3  15        8.14       -6.98     16.31 o 
  14   3  15       54.73       19.34     17.50 o 
  15   3  15       10.69       21.81     18.96 o 
  16   3  15       60.11       51.15     19.91 o 
  17   3  15        4.62       10.08     20.64 o 
  18   3  15       27.31       34.54     22.95 o 
   0   4  15        0.43       -0.02     15.67 o 
   1   4  15       15.49        5.20     11.16 o 
   2   4  15        0.67       -2.00     12.08 o 
   3   4  15       93.85      107.60     12.76 o 
   4   4  15      111.83      134.09     14.32 o 
   5   4  15        0.27       -2.58     13.59 o 
   6   4  15       48.18       37.03     13.97 o 
   7   4  15       81.98       53.39     13.33 o 
   8   4  15       24.40       47.59     13.46 o 
   9   4  15      277.40      301.01     16.09 o 
  10   4  15       53.77       38.11     14.12 o 
  11   4  15       17.83       17.33     16.50 o 
  12   4  15       31.63       22.96     19.54 o 
  13   4  15        3.42        2.36     17.39 o 
  14   4  15        1.09       -9.67     17.81 o 
  15   4  15        0.01        2.42     21.22 o 
  16   4  15        2.04        7.19     22.05 o 
  17   4  15        0.50        5.40     23.54 o 
   1   5  15       19.87       20.22     14.08 o 
   2   5  15      105.76       79.17     16.17 o 
   3   5  15       87.95       76.47     16.28 o 
   4   5  15      204.61      277.45     27.98 o 
   5   5  15       49.43       56.82     15.12 o 
   6   5  15       14.20        8.82     14.96 o 
   7   5  15       24.30       27.29     15.45 o 
   8   5  15        4.74        9.16     15.96 o 
   9   5  15       18.17        7.23     15.43 o 
  10   5  15       25.80       26.68     16.84 o 
  11   5  15       15.99       17.44     17.24 o 
  12   5  15        4.02        7.51     21.26 o 
  13   5  15       18.51       39.18     22.77 o 
  14   5  15        0.46        0.31     23.10 o 
   0   6  15      110.53      117.24     27.07 o 
   1   6  15        6.70        1.40     19.61 o 
   2   6  15       43.91       49.80     18.59 o 
   3   6  15        9.95        6.89     18.73 o 
   4   6  15       20.85       41.80     16.80 o 
   5   6  15       22.06       18.85     18.04 o 
   6   6  15        8.93       10.16     17.89 o 
   7   6  15       21.27       21.37     18.33 o 
   8   6  15        0.55       -4.50     18.37 o 
   9   6  15        2.39       -3.50     18.66 o 
  10   6  15        6.22        4.51     19.79 o 
  11   6  15        6.70       16.28     20.25 o 
   1   7  15        0.98      -11.78     24.22 o 
   2   7  15       11.80       12.80     22.79 o 
   3   7  15       29.96       28.53     21.50 o 
   4   7  15        1.17        5.14     21.21 o 
   0   0  16       69.41       68.14     13.04 o 
   1   0  16       10.14       10.33      8.87 o 
   2   0  16       81.63       68.60      9.12 o 
   3   0  16       88.61       97.44      9.41 o 
   4   0  16     1197.90     1208.71     22.09 o 
   5   0  16      396.50      472.16     25.03 o 
   6   0  16     4135.87     4414.38     63.68 o 
   7   0  16      207.57      202.62     17.21 o 
   8   0  16       79.00       64.84     14.38 o 
   9   0  16      535.64      604.83     27.92 o 
  10   0  16     1174.88     1209.63     64.81 o 
  11   0  16      891.61     1010.14     68.21 o 
  12   0  16       44.28        8.56     16.66 o 
  13   0  16      118.29      131.98     27.94 o 
  14   0  16        0.19       11.04     22.17 o 
  15   0  16       87.13       57.75     23.95 o 
  16   0  16       51.43       32.08     24.79 o 
  17   0  16        1.63        4.72     26.86 o 
  18   0  16        1.55       -9.41     28.92 o 
  19   0  16        0.54        5.41     28.99 o 
   1   1  16       86.75       72.72      6.57 o 
   2   1  16       65.10       53.41      6.42 o 
   3   1  16      319.56      313.60     13.09 o 
   4   1  16      211.46      182.49      8.23 o 
   5   1  16      494.07      514.85     11.63 o 
   6   1  16       76.14       50.18      9.59 o 
   7   1  16       33.12       22.87      9.47 o 
   8   1  16      529.25      544.62     14.77 o 
   9   1  16      356.44      382.96     23.43 o 
  10   1  16     2052.49     2110.80     29.79 o 
  11   1  16       97.78       99.80     13.25 o 
  12   1  16        4.02        0.00     12.95 o 
  13   1  16      206.33      207.57     17.37 o 
  14   1  16       99.63       56.45     16.93 o 
  15   1  16       71.13       60.70     17.34 o 
  16   1  16       31.19       25.42     18.35 o 
  17   1  16       19.04       14.94     18.70 o 
  18   1  16       17.88       21.00     20.00 o 
  19   1  16        7.15       13.79     21.34 o 
   0   2  16       89.99       88.69     12.90 o 
   1   2  16       60.62       42.74      8.84 o 
   2   2  16      228.27      238.93      9.71 o 
   3   2  16      640.82      670.82     20.33 o 
   4   2  16      371.40      400.34     12.36 o 
   5   2  16        0.36        4.74      9.62 o 
   6   2  16        7.12        6.37      9.64 o 
   7   2  16      858.77     1033.12     37.50 o 
   8   2  16      100.06      101.96     11.93 o 
   9   2  16        0.22        7.71     11.21 o 
  10   2  16       22.54       16.42     12.73 o 
  11   2  16       11.53        5.37     12.85 o 
  12   2  16       35.84       24.62     13.69 o 
  13   2  16        0.01       -3.99     13.70 o 
  14   2  16       95.36       65.23     20.59 o 
  15   2  16      369.43      418.85     21.63 o 
  16   2  16       60.13       47.16     18.99 o 
  17   2  16       20.21       29.37     20.17 o 
  18   2  16        2.12       -3.12     21.27 o 
  19   2  16      147.32      118.59     23.59 o 
   1   3  16      112.82      114.11     10.58 o 
   2   3  16        8.17        4.17     10.70 o 
   3   3  16       88.11       92.36     11.60 o 
   4   3  16      128.35      145.84     12.82 o 
   5   3  16        0.75        4.30     11.96 o 
   6   3  16      191.89      200.01     14.03 o 
   7   3  16        4.10       -0.96     12.63 o 
   8   3  16        8.08       10.06     11.24 o 
   9   3  16        0.01        0.75     12.69 o 
  10   3  16        0.61       11.20     12.90 o 
  11   3  16       45.66       47.20     15.04 o 
  12   3  16      238.15      224.49     16.89 o 
  13   3  16       51.60       42.85     16.45 o 
  14   3  16       32.20       22.92     16.79 o 
  15   3  16        0.76       13.80     19.43 o 
  16   3  16        3.43      -10.28     20.47 o 
  17   3  16        6.24       -6.03     21.21 o 
   0   4  16      212.63      213.92     24.37 o 
   1   4  16       44.74       25.85     12.68 o 
   2   4  16        1.85       11.41     12.43 o 
   3   4  16      220.71      222.43     14.37 o 
   4   4  16       22.99       30.87     14.05 o 
   5   4  16        8.91        1.30     14.31 o 
   6   4  16       14.44       13.75     14.58 o 
   7   4  16       17.39       12.48     14.79 o 
   8   4  16      180.48      154.29     15.71 o 
   9   4  16       15.18       15.95     13.79 o 
  10   4  16        0.01        3.01     16.43 o 
  11   4  16        5.63       21.14     17.47 o 
  12   4  16       20.29       10.19     19.91 o 
  13   4  16        2.52      -11.59     20.33 o 
  14   4  16        0.05      -10.82     21.49 o 
  15   4  16        2.72        9.25     19.63 o 
  16   4  16        6.94        0.08     19.89 o 
   1   5  16       40.96       41.50     14.99 o 
   2   5  16       31.57       16.97     15.24 o 
   3   5  16        3.76       -5.50     16.71 o 
   4   5  16      182.85      194.68     17.57 o 
   5   5  16        4.85        1.51     16.13 o 
   6   5  16        0.63        2.72     16.62 o 
   7   5  16        7.91        1.12     15.78 o 
   8   5  16       70.66       58.15     16.67 o 
   9   5  16       67.81       62.83     17.08 o 
  10   5  16        9.20       13.38     17.34 o 
  11   5  16       27.84       16.55     19.45 o 
  12   5  16        0.56       -9.45     20.33 o 
  13   5  16       21.03       16.57     24.18 o 
   0   6  16        1.19      -15.86     26.06 o 
   1   6  16        0.82       -0.13     20.05 o 
   2   6  16       47.97       34.65     20.06 o 
   3   6  16        0.43        3.91     19.60 o 
   4   6  16        1.97       10.94     19.09 o 
   5   6  16        0.64       -5.91     19.77 o 
   6   6  16       28.27        0.82     19.03 o 
   7   6  16        0.00       -2.57     18.72 o 
   8   6  16        0.27       -5.29     18.85 o 
   9   6  16        0.04        5.41     19.58 o 
  10   6  16       11.44       21.49     20.48 o 
   1   1  17       69.77       67.57      7.21 o 
   2   1  17      488.48      480.21      9.96 o 
   3   1  17      806.91      877.20     13.56 o 
   4   1  17       83.56       96.96      9.51 o 
   5   1  17      278.86      297.31     15.80 o 
   6   1  17      637.80      649.17     18.95 o 
   7   1  17      661.07      587.32     26.30 o 
   8   1  17      152.66      146.99     12.31 o 
   9   1  17       11.78        9.24     12.35 o 
  10   1  17       49.15       37.67     13.21 o 
  11   1  17      469.00      430.67     27.68 o 
  12   1  17      248.81      234.20     15.98 o 
  13   1  17       60.63       54.88     14.94 o 
  14   1  17        0.52        3.13     14.84 o 
  15   1  17      135.53      104.69     18.54 o 
  16   1  17      141.19      178.18     24.20 o 
  17   1  17        0.51       -6.33     19.58 o 
  18   1  17        0.10        7.21     20.64 o 
  19   1  17       13.17       14.40     22.24 o 
   0   2  17      656.66      750.42     27.98 o 
   1   2  17      149.62      146.79     10.21 o 
   2   2  17        1.31        8.79     10.00 o 
   3   2  17       65.03       54.76      9.91 o 
   4   2  17      284.91      292.10     21.93 o 
   5   2  17      380.15      423.07     13.33 o 
   6   2  17      116.15       97.69     10.77 o 
   7   2  17      168.13      175.08     13.10 o 
   8   2  17       58.40       48.97     12.12 o 
   9   2  17      313.58      275.69     14.12 o 
  10   2  17      247.73      250.63     16.19 o 
  11   2  17       11.36       17.53     13.73 o 
  12   2  17       19.42       21.97     14.51 o 
  13   2  17        0.58       -2.11     14.52 o 
  14   2  17       29.23       24.99     15.71 o 
  15   2  17       63.80       56.30     18.50 o 
  16   2  17       97.75       70.13     19.88 o 
  17   2  17       56.46       40.45     20.77 o 
  18   2  17        0.16       -0.57     21.64 o 
   1   3  17       78.20      101.76     12.01 o 
   2   3  17       12.06        2.48     10.88 o 
   3   3  17       37.76       29.27     11.53 o 
   4   3  17       71.53       74.34     13.40 o 
   5   3  17      107.62      136.30     13.58 o 
   6   3  17      108.88      120.54     14.10 o 
   7   3  17      101.45      110.44     14.26 o 
   8   3  17        7.41        8.14     14.39 o 
   9   3  17       23.99       14.44     13.39 o 
  10   3  17       88.13       78.63     14.52 o 
  11   3  17        0.32        0.90     15.37 o 
  12   3  17       26.79       28.59     15.88 o 
  13   3  17       15.78        6.37     16.30 o 
  14   3  17       13.49       10.96     17.43 o 
  15   3  17       12.73       17.75     18.17 o 
  16   3  17        1.00      -15.43     18.69 o 
  17   3  17       19.83       18.86     22.31 o 
   0   4  17      124.49      142.68     20.81 o 
   1   4  17      179.46      185.52     15.01 o 
   2   4  17       10.77        6.65     13.47 o 
   3   4  17       27.00       18.10     13.58 o 
   4   4  17       30.93       22.50     14.88 o 
   5   4  17       86.96       53.37     15.26 o 
   6   4  17       37.50       31.18     15.57 o 
   7   4  17      134.26      148.61     16.10 o 
   8   4  17       31.94       21.15     16.22 o 
   9   4  17      120.40       81.43     17.54 o 
  10   4  17       36.77       37.56     17.77 o 
  11   4  17       21.82        9.68     18.45 o 
  12   4  17       33.75       41.16     21.84 o 
  13   4  17       19.59       19.26     21.97 o 
  14   4  17        0.24        6.00     21.93 o 
  15   4  17        0.10       -6.18     22.96 o 
   1   5  17        0.00       -0.11     16.73 o 
   2   5  17        2.26        4.31     15.66 o 
   3   5  17       17.94       15.13     16.86 o 
   4   5  17        1.11       -2.28     16.93 o 
   5   5  17       10.06       -2.76     16.82 o 
   6   5  17        0.93        1.37     17.76 o 
   7   5  17        1.71        1.63     18.16 o 
   8   5  17        1.20        0.85     18.10 o 
   9   5  17        1.30        8.95     18.99 o 
  10   5  17       11.77        5.00     20.58 o 
  11   5  17        6.37        4.96     20.53 o 
  12   5  17        7.23       11.27     21.70 o 
   0   6  17       24.02        7.97     27.87 o 
   1   6  17        3.18       -8.52     21.59 o 
   2   6  17        1.89       -4.70     21.36 o 
   3   6  17       28.65       29.95     20.63 o 
   4   6  17        0.74        5.40     20.61 o 
   5   6  17        0.36       -1.08     20.80 o 
   6   6  17        0.00       -4.64     21.17 o 
   7   6  17       16.96       13.13     21.17 o 
   8   6  17        1.28        7.91     19.69 o 
   0   0  18      128.99      118.66     15.55 o 
   1   0  18        0.48        3.11     10.17 o 
   2   0  18      228.76      195.34     16.54 o 
   3   0  18     1524.21     1719.44     28.02 o 
   4   0  18      946.52      872.68     19.59 o 
   5   0  18      122.52      157.97     19.91 o 
   6   0  18     1181.94     1350.04     30.91 o 
   7   0  18     1140.17     1258.68     31.11 o 
   8   0  18     3699.50     3962.07    120.99 o 
   9   0  18       20.86       51.06     18.29 o 
  10   0  18      173.20      159.31     19.44 o 
  11   0  18      350.56      347.15     35.32 o 
  12   0  18      710.89      551.33     69.57 o 
  13   0  18       71.35       78.04     24.79 o 
  14   0  18       39.43       37.33     25.05 o 
  15   0  18        3.95      -14.33     24.79 o 
  16   0  18        5.81        0.55     27.31 o 
  17   0  18        1.82        7.73     28.58 o 
  18   0  18        1.85      -11.89     30.26 o 
   1   1  18      294.76      321.52     11.01 o 
   2   1  18     1048.26     1211.21     21.90 o 
   3   1  18        1.26        3.82      8.32 o 
   4   1  18      389.47      371.05     17.93 o 
   5   1  18       12.27       13.74     10.98 o 
   6   1  18       15.19       15.55     11.63 o 
   7   1  18        7.03        3.58     11.83 o 
   8   1  18       76.37       70.46     12.80 o 
   9   1  18       21.19       20.68     13.38 o 
  10   1  18        2.75        2.55     13.87 o 
  11   1  18       20.74       28.52     14.32 o 
  12   1  18      217.59      254.23     19.68 o 
  13   1  18       20.01        9.63     15.33 o 
  14   1  18       83.70       86.06     16.81 o 
  15   1  18        4.63        8.92     16.64 o 
  16   1  18      109.40       66.66     17.82 o 
  17   1  18       39.69       47.82     20.77 o 
  18   1  18        0.11       19.11     22.49 o 
   0   2  18       57.81       80.35     15.13 o 
   1   2  18      131.89      131.27     13.36 o 
   2   2  18        2.03        3.09     10.56 o 
   3   2  18      308.46      305.84     15.10 o 
   4   2  18        1.74       12.39     11.38 o 
   5   2  18       16.52       10.14     11.08 o 
   6   2  18       99.77       83.97     12.84 o 
   7   2  18      193.16      215.96     18.28 o 
   8   2  18      320.16      402.96     18.18 o 
   9   2  18       92.37       77.68     16.45 o 
  10   2  18        2.13        2.84     14.56 o 
  11   2  18        1.05        9.53     15.30 o 
  12   2  18       15.27        9.08     15.18 o 
  13   2  18        3.87       -0.53     15.47 o 
  14   2  18        5.07        9.02     16.30 o 
  15   2  18       12.51        1.69     17.36 o 
  16   2  18        0.08        9.75     18.29 o 
  17   2  18        0.96       -4.89     19.53 o 
   1   3  18      382.72      353.03     28.98 o 
   2   3  18      378.86      381.86     16.74 o 
   3   3  18      166.50      189.51     15.77 o 
   4   3  18        1.59        7.89     13.45 o 
   5   3  18      447.65      447.15     17.35 o 
   6   3  18      115.18       94.27     14.53 o 
   7   3  18      206.33      196.83     17.23 o 
   8   3  18       20.42       28.62     16.16 o 
   9   3  18       29.97       11.48     15.17 o 
  10   3  18       19.40       39.27     16.38 o 
  11   3  18      114.16      117.50     17.45 o 
  12   3  18       41.30       45.51     17.31 o 
  13   3  18        4.03        8.87     17.63 o 
  14   3  18       20.75       24.96     18.80 o 
  15   3  18       18.23        5.88     19.28 o 
  16   3  18        0.02        0.82     19.64 o 
   0   4  18       20.27       29.85     21.21 o 
   1   4  18        0.68        1.70     13.92 o 
   2   4  18        0.91       -2.29     14.07 o 
   3   4  18      102.00       88.54     14.75 o 
   4   4  18       85.91       49.38     15.39 o 
   5   4  18       66.00       57.95     16.54 o 
   6   4  18       45.24       78.83     17.17 o 
   7   4  18       43.91       37.21     16.92 o 
   8   4  18       53.67       34.01     17.91 o 
   9   4  18       43.90       39.90     18.53 o 
  10   4  18       17.83       22.40     18.96 o 
  11   4  18       24.90       25.48     19.05 o 
  12   4  18       56.67       60.46     22.52 o 
  13   4  18        0.14       -7.09     22.10 o 
  14   4  18        1.42        9.65     23.58 o 
   1   5  18       10.03       16.55     17.33 o 
   2   5  18       34.92        9.48     17.85 o 
   3   5  18       16.90       13.12     18.49 o 
   4   5  18       34.49       28.36     18.06 o 
   5   5  18        1.14       -5.65     18.03 o 
   6   5  18       13.56       11.93     18.96 o 
   7   5  18       10.35        1.86     19.11 o 
   8   5  18        5.73        4.64     19.41 o 
   9   5  18       46.97       46.90     21.40 o 
  10   5  18        7.81       -5.79     21.44 o 
  11   5  18        0.46       -4.91     21.67 o 
   0   6  18       12.88       14.92     29.50 o 
   1   6  18        0.14        5.21     22.85 o 
   2   6  18        0.00       -0.38     22.74 o 
   3   6  18        1.08        2.91     22.24 o 
   4   6  18       27.29       14.49     21.35 o 
   5   6  18        0.22       -0.76     21.11 o 
   6   6  18        1.02       -4.96     21.90 o 
   1   1  19     1336.95     1364.49     27.97 o 
   2   1  19        0.64       12.60      8.74 o 
   3   1  19     1161.20     1333.86     22.25 o 
   4   1  19      195.07      195.24     12.33 o 
   5   1  19      199.71      178.85     18.95 o 
   6   1  19        9.97       12.67     12.65 o 
   7   1  19       98.87       91.84     13.77 o 
   8   1  19       95.94       62.08     13.37 o 
   9   1  19       73.60       77.84     15.28 o 
  10   1  19      125.36      102.58     15.94 o 
  11   1  19        0.02       -1.48     14.85 o 
  12   1  19       10.50        9.47     15.70 o 
  13   1  19       41.88       29.02     16.66 o 
  14   1  19       37.54       10.80     16.97 o 
  15   1  19        1.95       -4.55     17.70 o 
  16   1  19        6.51       -8.45     18.19 o 
  17   1  19        0.26        7.17     21.76 o 
   0   2  19      957.30      860.44     61.84 o 
   1   2  19       14.16        5.03     11.14 o 
   2   2  19       54.61       52.12     12.19 o 
   3   2  19      319.53      321.48     14.34 o 
   4   2  19     1109.70     1185.88     32.32 o 
   5   2  19       25.53       19.06     14.30 o 
   6   2  19      334.50      392.01     21.86 o 
   7   2  19      113.19      140.12     16.30 o 
   8   2  19      291.70      333.69     16.28 o 
   9   2  19        0.95        1.90     13.90 o 
  10   2  19       10.34        9.35     16.09 o 
  11   2  19        1.96        1.34     15.32 o 
  12   2  19        0.01        3.80     16.13 o 
  13   2  19       31.54       22.96     16.84 o 
  14   2  19       75.96       46.50     17.96 o 
  15   2  19       22.90        3.68     18.03 o 
  16   2  19        0.16       -2.37     18.90 o 
   1   3  19       14.15        8.41     12.95 o 
   2   3  19       31.53       12.51     12.82 o 
   3   3  19        3.21        3.27     12.75 o 
   4   3  19       23.86       14.84     14.59 o 
   5   3  19        3.65       16.27     14.51 o 
   6   3  19       46.48       36.69     16.47 o 
   7   3  19       25.38       10.04     15.93 o 
   8   3  19      269.49      278.32     19.31 o 
   9   3  19       11.05       10.21     16.30 o 
  10   3  19      183.19      219.10     27.02 o 
  11   3  19        3.02        9.75     19.45 o 
  12   3  19        4.74        2.47     20.17 o 
  13   3  19        0.36        8.19     18.87 o 
  14   3  19       42.08       25.19     19.44 o 
  15   3  19        0.26       -0.80     19.94 o 
   0   4  19       25.85       34.62     22.37 o 
   1   4  19       56.66       55.32     16.31 o 
   2   4  19       11.42       10.45     15.24 o 
   3   4  19      220.99      209.15     16.64 o 
   4   4  19       63.32       44.87     17.38 o 
   5   4  19       34.94       35.37     16.88 o 
   6   4  19       16.11       12.37     17.14 o 
   7   4  19      145.79      115.80     19.84 o 
   8   4  19       62.31       43.67     19.10 o 
   9   4  19       12.16       13.74     19.84 o 
  10   4  19       62.41       65.09     20.85 o 
  11   4  19        2.92        8.28     20.37 o 
  12   4  19        4.22       13.35     23.29 o 
  13   4  19        9.19        7.61     23.87 o 
   1   5  19       12.48        7.03     18.28 o 
   2   5  19      171.57      187.93     19.87 o 
   3   5  19        7.79       -4.61     19.00 o 
   4   5  19        2.14       -0.34     19.21 o 
   5   5  19        1.58        5.10     19.59 o 
   6   5  19        0.25        1.68     19.09 o 
   7   5  19       17.12       14.89     20.24 o 
   8   5  19        2.83       -1.63     22.40 o 
   9   5  19       26.75       29.98     22.85 o 
  10   5  19       10.19       -0.16     23.35 o 
   0   6  19        5.05       10.86     30.98 o 
   1   6  19       18.21       20.68     23.29 o 
   2   6  19        2.56        9.02     23.66 o 
   3   6  19        3.54        0.01     23.80 o 
   4   6  19        0.67        1.28     24.84 o 
   0   0  20     1145.18     1269.83     44.44 o 
   1   0  20      152.18      153.50     15.51 o 
   2   0  20        4.02       -0.97     12.96 o 
   3   0  20      469.14      440.99     39.05 o 
   4   0  20       16.45       -0.44     13.58 o 
   5   0  20        2.37        6.30     15.54 o 
   6   0  20       38.64       21.58     16.74 o 
   7   0  20      275.75      346.67     23.54 o 
   8   0  20      161.67      199.92     21.90 o 
   9   0  20       39.78       23.21     23.86 o 
  10   0  20      306.78      344.69     29.84 o 
  11   0  20       22.84       28.55     26.23 o 
  12   0  20       71.24       68.88     28.15 o 
  13   0  20       19.98        9.97     27.23 o 
  14   0  20       34.31       28.11     28.08 o 
  15   0  20       52.55       74.54     56.47 o 
  16   0  20       37.99       34.31     30.31 o 
   1   1  20       57.50       65.40     11.27 o 
   2   1  20      556.05      563.33     21.38 o 
   3   1  20       55.34       36.82     10.57 o 
   4   1  20       25.06       26.16     12.30 o 
   5   1  20       37.50       25.81     13.34 o 
   6   1  20      186.86      153.41     14.70 o 
   7   1  20      780.69      851.67     35.57 o 
   8   1  20       14.64       10.63     14.19 o 
   9   1  20      112.44      120.76     16.25 o 
  10   1  20       40.74       65.33     16.67 o 
  11   1  20      323.64      328.75     19.49 o 
  12   1  20        0.33       -4.36     16.33 o 
  13   1  20        6.44        3.01     16.87 o 
  14   1  20        3.32       -6.46     17.71 o 
  15   1  20       20.91       11.49     18.78 o 
  16   1  20        0.92       -5.02     21.81 o 
   0   2  20      440.00      402.35     60.64 o 
   1   2  20      121.13      112.39     12.93 o 
   2   2  20        2.70        6.55     12.12 o 
   3   2  20       37.79       21.56     12.64 o 
   4   2  20      370.60      355.78     15.50 o 
   5   2  20       71.27       68.89     15.73 o 
   6   2  20       77.99       80.12     16.23 o 
   7   2  20        0.62        1.84     14.97 o 
   8   2  20       22.08       13.64     14.47 o 
   9   2  20        6.34        9.84     15.05 o 
  10   2  20        0.80        4.70     16.67 o 
  11   2  20       21.87       15.68     16.39 o 
  12   2  20        0.14        3.94     17.11 o 
  13   2  20       49.82       36.68     17.91 o 
  14   2  20       24.90       18.80     18.87 o 
  15   2  20        2.13      -10.72     19.98 o 
   1   3  20       48.84       55.48     14.87 o 
   2   3  20      185.68      135.13     14.68 o 
   3   3  20        8.13       13.92     14.41 o 
   4   3  20      113.79       90.73     15.60 o 
   5   3  20      129.23      162.62     16.81 o 
   6   3  20       45.45       39.25     17.84 o 
   7   3  20       29.59       34.50     18.24 o 
   8   3  20       67.14       57.72     18.52 o 
   9   3  20       57.73       62.85     18.66 o 
  10   3  20       95.63      133.42     19.61 o 
  11   3  20        0.08        5.28     20.14 o 
  12   3  20        5.90        9.84     21.36 o 
  13   3  20       23.68       42.38     22.28 o 
  14   3  20       26.31       29.47     23.17 o 
   0   4  20       24.61       21.48     23.94 o 
   1   4  20       57.64       41.86     17.36 o 
   2   4  20        0.06        8.20     16.97 o 
   3   4  20       66.29       44.68     16.09 o 
   4   4  20       20.51       16.14     16.55 o 
   5   4  20        3.36        0.59     17.91 o 
   6   4  20       34.65       47.68     18.34 o 
   7   4  20        9.71        7.27     20.06 o 
   8   4  20       62.58       63.41     20.46 o 
   9   4  20        6.63        5.50     20.67 o 
  10   4  20        5.93        4.40     20.99 o 
  11   4  20        0.07       -0.28     21.66 o 
  12   4  20       10.70       -1.06     24.10 o 
   1   5  20        5.67       -4.25     18.64 o 
   2   5  20        0.00       -4.02     21.06 o 
   3   5  20        1.03       14.99     21.37 o 
   4   5  20        4.85       12.44     20.22 o 
   5   5  20       21.01       15.11     20.90 o 
   6   5  20        1.45        4.68     20.43 o 
   7   5  20       11.13       11.49     23.02 o 
   8   5  20       33.64       46.36     24.37 o 
   1   1  21       80.54       83.02     12.27 o 
   2   1  21       99.73      113.29     12.69 o 
   3   1  21       80.51       85.98     12.62 o 
   4   1  21       17.44       -0.62     12.92 o 
   5   1  21       20.85       17.40     14.20 o 
   6   1  21       61.00       56.98     15.12 o 
   7   1  21        0.53        0.06     14.23 o 
   8   1  21      122.22      111.62     16.48 o 
   9   1  21       52.77       51.80     17.47 o 
  10   1  21      171.08      204.25     19.11 o 
  11   1  21       17.36       12.00     18.24 o 
  12   1  21       12.41       14.26     18.34 o 
  13   1  21        5.89       -4.59     18.56 o 
  14   1  21       37.36       22.74     21.66 o 
  15   1  21        9.26       17.81     22.14 o 
   0   2  21       71.78       79.36     21.26 o 
   1   2  21      175.28      129.78     17.53 o 
   2   2  21       68.87       58.03     14.15 o 
   3   2  21       67.26       43.75     13.72 o 
   4   2  21       19.58       19.86     14.90 o 
   5   2  21      276.83      246.76     20.27 o 
   6   2  21      239.19      255.54     19.15 o 
   7   2  21       21.20       17.91     17.29 o 
   8   2  21       33.41       19.43     17.25 o 
   9   2  21       65.49       37.45     18.56 o 
  10   2  21       10.06        2.21     17.82 o 
  11   2  21        9.75       11.52     18.31 o 
  12   2  21       26.06       23.48     18.57 o 
  13   2  21        3.71       -2.80     19.43 o 
  14   2  21       20.12       18.82     19.64 o 
   1   3  21      242.78      292.75     17.95 o 
   2   3  21       47.69       41.00     15.87 o 
   3   3  21       90.56       74.41     15.35 o 
   4   3  21       17.52       17.87     16.17 o 
   5   3  21      177.61      147.40     19.52 o 
   6   3  21       47.25       41.03     18.94 o 
   7   3  21       55.83       41.56     19.39 o 
   8   3  21       14.14       10.43     19.37 o 
   9   3  21        1.50       -1.15     19.48 o 
  10   3  21       86.30      113.36     20.83 o 
  11   3  21       49.08       57.07     22.68 o 
  12   3  21       53.20       78.67     24.07 o 
  13   3  21        4.42       17.63     24.21 o 
   0   4  21        2.40       -2.11     25.32 o 
   1   4  21        0.04       -6.34     18.07 o 
   2   4  21       14.80       17.16     18.28 o 
   3   4  21       58.84       71.19     20.59 o 
   4   4  21        8.98        7.02     18.08 o 
   5   4  21       10.21       14.73     19.59 o 
   6   4  21        1.26        6.71     21.08 o 
   7   4  21        6.84       -7.48     21.24 o 
   8   4  21        7.97       -0.69     20.84 o 
   9   4  21        0.15       -9.78     21.88 o 
  10   4  21        5.02        1.81     21.80 o 
   1   5  21        9.99       14.91     20.08 o 
   2   5  21        0.75        6.39     22.97 o 
   3   5  21        6.20        4.94     23.66 o 
   4   5  21        9.07        4.56     23.23 o 
   5   5  21        3.27        4.55     21.88 o 
   6   5  21       14.86        7.09     22.79 o 
   0   0  22       15.49       29.72     21.28 o 
   1   0  22       29.10       27.52     15.59 o 
   2   0  22      110.60      125.95     16.61 o 
   3   0  22       71.86       71.64     17.84 o 
   4   0  22        3.04        8.89     17.66 o 
   5   0  22      634.51      737.59     46.69 o 
   6   0  22      104.36      144.48     28.58 o 
   7   0  22        1.96       -6.95     27.70 o 
   8   0  22       17.48       11.61     27.23 o 
   9   0  22       79.79       57.15     29.83 o 
  10   0  22      186.62      204.31     83.82 o 
  11   0  22        2.58       -5.33     28.54 o 
  12   0  22        0.08       -0.59     29.76 o 
  13   0  22       57.06       35.66     31.94 o 
  14   0  22       60.41       65.00     40.42 o 
   1   1  22      232.36      248.92     15.57 o 
   2   1  22       11.62       13.42     14.75 o 
   3   1  22       18.40       17.88     14.04 o 
   4   1  22      128.40      122.32     16.24 o 
   5   1  22       49.75       48.47     15.59 o 
   6   1  22        6.75       10.50     15.41 o 
   7   1  22        9.63        7.39     15.60 o 
   8   1  22       13.29       15.08     17.81 o 
   9   1  22        1.06       -3.40     17.31 o 
  10   1  22       14.87        9.20     18.07 o 
  11   1  22        3.55       13.15     18.66 o 
  12   1  22       29.74       44.06     22.40 o 
  13   1  22        0.10       12.21     22.06 o 
  14   1  22       16.68       14.90     22.47 o 
   0   2  22       88.45       93.16     23.06 o 
   1   2  22        6.20        2.48     15.31 o 
   2   2  22       27.49       29.54     14.62 o 
   3   2  22        2.06        6.47     15.48 o 
   4   2  22       18.43       17.24     16.29 o 
   5   2  22       90.38       77.43     19.10 o 
   6   2  22        5.96        0.64     18.03 o 
   7   2  22       54.64       61.94     18.96 o 
   8   2  22       44.89       82.84     19.11 o 
   9   2  22        1.05       -7.82     18.67 o 
  10   2  22       44.07       44.82     21.68 o 
  11   2  22        5.64       14.52     21.80 o 
  12   2  22        0.12       -4.26     19.75 o 
  13   2  22        3.82        3.76     20.62 o 
   1   3  22       24.87       31.36     16.94 o 
   2   3  22       62.10       58.27     17.61 o 
   3   3  22        6.05        1.30     15.90 o 
   4   3  22        0.07        6.36     18.90 o 
   5   3  22        2.14       -6.19     19.01 o 
   6   3  22        9.11       17.13     20.06 o 
   7   3  22       21.43       10.43     19.85 o 
   8   3  22        8.71       -2.11     20.41 o 
   9   3  22        2.79       10.64     20.66 o 
  10   3  22        4.09        0.43     21.08 o 
  11   3  22       43.80       40.91     24.20 o 
   0   4  22       83.63       65.34     25.85 o 
   1   4  22       20.25        8.18     19.13 o 
   2   4  22       13.22        7.11     19.38 o 
   3   4  22       16.78       28.32     21.52 o 
   4   4  22        0.97        4.58     20.70 o 
   5   4  22        3.91       21.50     21.97 o 
   6   4  22        3.05       -1.04     22.63 o 
   7   4  22       32.42       24.83     22.37 o 
   8   4  22        2.17       -3.99     22.82 o 
   1   5  22        2.87        1.82     21.61 o 
   2   5  22        0.01        3.71     23.91 o 
   1   1  23        0.48       -8.74     17.82 o 
   2   1  23      240.70      269.80     17.63 o 
   3   1  23        9.15       20.79     16.20 o 
   4   1  23        4.91       10.08     16.15 o 
   5   1  23        2.71        4.41     18.01 o 
   6   1  23        0.50       -2.28     18.25 o 
   7   1  23        6.76        3.04     17.03 o 
   8   1  23        1.99        3.58     19.02 o 
   9   1  23        9.93       19.22     19.88 o 
  10   1  23        9.90       18.24     19.42 o 
  11   1  23        7.06        9.87     22.58 o 
  12   1  23        3.93       -4.24     23.33 o 
   0   2  23       49.83       33.83     24.00 o 
   1   2  23       20.79       16.22     16.31 o 
   2   2  23       38.62       21.18     19.09 o 
   3   2  23       52.23       37.53     16.78 o 
   4   2  23        4.24        9.70     18.87 o 
   5   2  23        5.28       12.66     19.10 o 
   6   2  23        9.50       14.77     19.22 o 
   7   2  23       36.74       16.90     19.43 o 
   8   2  23       17.15       22.50     20.75 o 
   9   2  23       29.75        8.85     20.07 o 
  10   2  23        1.67       -4.43     23.26 o 
  11   2  23        4.82        6.90     23.47 o 
   1   3  23       38.97       33.75     19.11 o 
   2   3  23       22.70       20.82     18.01 o 
   3   3  23       21.26       23.28     19.89 o 
   4   3  23        7.18        8.04     20.78 o 
   5   3  23       17.50        8.66     20.27 o 
   6   3  23       20.65       34.60     21.06 o 
   7   3  23        0.86       12.78     21.44 o 
   8   3  23        4.60        2.43     22.22 o 
   9   3  23        3.39      -10.10     21.87 o 
  10   3  23        0.11       -3.79     22.83 o 
   0   4  23        4.54       -2.51     27.60 o 
   1   4  23        2.74        6.52     20.95 o 
   2   4  23        2.66        3.94     20.66 o 
   3   4  23       12.90       33.82     22.45 o 
   4   4  23        4.68        4.53     24.10 o 
   5   4  23        6.13       -6.74     25.53 o 
   6   4  23        0.13       -4.18     23.82 o 
   0   0  24      111.82      140.28     45.18 o 
   1   0  24        0.22       -5.54     28.54 o 
   2   0  24       22.26       24.69     24.21 o 
   3   0  24        0.43       -5.73     23.96 o 
   4   0  24       43.75       68.95     24.02 o 
   5   0  24        0.53        2.65     24.63 o 
   6   0  24        0.79       11.98     31.51 o 
   7   0  24        0.34       12.64     31.96 o 
   8   0  24       28.14       10.57     31.51 o 
   9   0  24       16.53       25.15     32.29 o 
  10   0  24       29.64       64.92     35.04 o 
  11   0  24       17.09       21.54     34.43 o 
   1   1  24        0.70        4.54     18.36 o 
   2   1  24        1.57        5.50     18.88 o 
   3   1  24       22.65       23.75     17.68 o 
   4   1  24       78.24       67.62     17.75 o 
   5   1  24        0.64       -9.28     18.93 o 
   6   1  24        1.08        2.27     20.39 o 
   7   1  24        0.03       -0.98     20.14 o 
   8   1  24        0.55        4.76     23.64 o 
   9   1  24        0.73        6.21     23.69 o 
  10   1  24        5.04        4.37     23.49 o 
  11   1  24        4.25        8.84     24.36 o 
   0   2  24        4.82      -18.12     24.91 o 
   1   2  24        0.48       20.84     19.90 o 
   2   2  24       34.43       33.47     20.40 o 
   3   2  24       31.08       24.02     19.86 o 
   4   2  24        7.62       18.88     20.03 o 
   5   2  24       11.19       -4.97     20.08 o 
   6   2  24        0.00        0.55     20.69 o 
   7   2  24        3.01        4.40     21.43 o 
   8   2  24        6.16       18.45     22.26 o 
   9   2  24        3.63        0.07     22.97 o 
  10   2  24        3.21       -0.58     24.79 o 
   1   3  24       11.82        8.89     19.24 o 
   2   3  24        3.87        9.44     21.90 o 
   3   3  24        7.20       -3.17     22.14 o 
   4   3  24        5.37       -0.78     24.64 o 
   5   3  24        0.47       -2.70     22.01 o 
   6   3  24        0.20       -5.27     22.85 o 
   7   3  24        1.03        8.39     23.08 o 
   0   4  24       28.96        2.83     29.97 o 
   1   4  24        0.31      -11.65     21.58 o 
   2   4  24        1.06       -1.39     22.45 o 
   1   1  25       14.08       19.73     20.64 o 
   2   1  25       10.90        7.93     20.43 o 
   3   1  25        5.24        9.78     20.98 o 
   4   1  25       15.18       21.15     20.35 o 
   5   1  25       18.69       14.72     21.20 o 
   6   1  25        4.30       12.70     21.66 o 
   7   1  25        3.08       -0.31     23.76 o 
   8   1  25        2.91       16.53     29.22 o 
   9   1  25        2.60      -14.94     29.41 o 
   0   2  25        9.71       17.11     26.92 o 
   1   2  25       18.22       18.72     21.32 o 
   2   2  25        4.29        4.38     21.45 o 
   3   2  25        3.15        2.62     21.59 o 
   4   2  25        2.10       10.33     24.77 o 
   5   2  25        9.85       30.80     22.74 o 
   6   2  25        3.59       13.32     22.40 o 
   7   2  25       25.24       27.90     23.42 o 
   1   3  25       86.79      117.89     22.46 o 
   2   3  25       28.59       25.52     23.25 o 
   3   3  25        1.75      -13.07     23.68 o 
   4   3  25        1.88      -14.84     25.69 o 
   3   0  26        9.91        7.06     36.56 o 
   4   0  26       31.81       50.38     34.04 o 
   5   0  26       23.53       16.18     36.87 o 
   6   0  26       28.03       20.04     39.08 o 
   7   0  26        0.00        6.26     37.58 o 
   1   1  26       23.05       26.55     25.43 o 
   2   1  26        0.84       -4.80     24.61 o 
   3   1  26        4.93       18.91     24.99 o 
   4   1  26        0.50       -6.86     24.41 o 
   5   1  26       10.82       19.47     26.49 o 
   6   1  26        0.15        7.64     25.63 o 
   0   2  26       18.43       23.32     37.06 o 
   1   2  26        0.16      -11.55     22.36 o 
   2   2  26       15.54       41.97     24.43 o 
   3   2  26        4.35        3.89     23.08 o 
   4   2  26        6.23        4.51     25.37 o 
   1   1  27       16.13        2.58     30.45 o 
                                                 
